# Supplementary material for: Disorder-induced enhancement of lithium-ion transport in solid-state electrolytes
Source: Nat Commun. 2025 Jan 26;16:1057. doi: 10.1038/s41467-025-56322-x (PMC11770192; doi:10.1038/s41467-025-56322-x)
Supplement: Supplementary file 3 — Source Data [file 41467_2025_56322_MOESM3_ESM.xlsx]

## Sheet: Fig. 1a
r	DeePMD	Ab initio	CMD
0.003125	0	0	0
0.009375	0	0	0
0.015625	0	0	0
0.021875	0	0	0
0.028125	0	0	0
0.034375	0	0	0
0.040625	0	0	0
0.046875	0	0	0
0.053125	0	0	0
0.059375	0	0	0
0.065625	0	0	0
0.071875	0	0	0
0.078125	0	0	0
0.084375	0	0	0
0.090625	0	0	0
0.096875	0	0	0
0.103125	0	0	0
0.109375	0	0	0
0.115625	0	0	0
0.121875	0	0	0
0.128125	0	0	0
0.134375	0	0	0
0.140625	0	0	0
0.146875	0	0	0
0.153125	0	0	0
0.159375	0	0	0
0.165625	0	0	0
0.171875	0	0	0
0.178125	0	0	0
0.184375	0	0	0
0.190625	0	0	0
0.196875	0	0	0
0.203125	0	0	0
0.209375	0	0	0
0.215625	0	0	0
0.221875	0	0	0
0.228125	0	0	0
0.234375	0	0	0
0.240625	0	0	0
0.246875	0	0	0
0.253125	0	0	0
0.259375	0	0	0
0.265625	0	0	0
0.271875	0	0	0
0.278125	0	0	0
0.284375	0	0	0
0.290625	0	0	0
0.296875	0	0	0
0.303125	0	0	0
0.309375	0	0	0
0.315625	0	0	0
0.321875	0	0	0
0.328125	0	0	0
0.334375	0	0	0
0.340625	0	0	0
0.346875	0	0	0
0.353125	0	0	0
0.359375	0	0	0
0.365625	0	0	0
0.371875	0	0	0
0.378125	0	0	0
0.384375	0	0	0
0.390625	0	0	0
0.396875	0	0	0
0.403125	0	0	0
0.409375	0	0	0
0.415625	0	0	0
0.421875	0	0	0
0.428125	0	0	0
0.434375	0	0	0
0.440625	0	0	0
0.446875	0	0	0
0.453125	0	0	0
0.459375	0	0	0
0.465625	0	0	0
0.471875	0	0	0
0.478125	0	0	0
0.484375	0	0	0
0.490625	0	0	0
0.496875	0	0	0
0.503125	0	0	0
0.509375	0	0	0
0.515625	0	0	0
0.521875	0	0	0
0.528125	0	0	0
0.534375	0	0	0
0.540625	0	0	0
0.546875	0	0	0
0.553125	0	0	0
0.559375	0	0	0
0.565625	0	0	0
0.571875	0	0	0
0.578125	0	0	0
0.584375	0	0	0
0.590625	0	0	0
0.596875	0	0	0
0.603125	0	0	0
0.609375	0	0	0
0.615625	0	0	0
0.621875	0	0	0
0.628125	0	0	0
0.634375	0	0	0
0.640625	0	0	0
0.646875	0	0	0
0.653125	0	0	0
0.659375	0	0	0
0.665625	0	0	0
0.671875	0	0	0
0.678125	0	0	0
0.684375	0	0	0
0.690625	0	0	0
0.696875	0	0	0
0.703125	0	0	0
0.709375	0	0	0
0.715625	0	0	0
0.721875	0	0	0
0.728125	0	0	0
0.734375	0	0	0
0.740625	0	0	0
0.746875	0	0	0
0.753125	0	0	0
0.759375	0	0	0
0.765625	0	0	0
0.771875	0	0	0
0.778125	0	0	0
0.784375	0	0	0
0.790625	0	0	0
0.796875	0	0	0
0.803125	0	0	0
0.809375	0	0	0
0.815625	0	0	0
0.821875	0	0	0
0.828125	0	0	0
0.834375	0	0	0
0.840625	0	0	0
0.846875	0	0	0
0.853125	0	0	0
0.859375	0	0	0
0.865625	0	0	0
0.871875	0	0	0
0.878125	0	0	0
0.884375	0	0	0
0.890625	0	0	0
0.896875	0	0	0
0.903125	0	0	0
0.909375	0	0	0
0.915625	0	0	0
0.921875	0	0	0
0.928125	0	0	0
0.934375	0	0	0
0.940625	0	0	0
0.946875	0	0	0
0.953125	0	0	0
0.959375	0	0	0
0.965625	0	0	0
0.971875	0	0	0
0.978125	0	0	0
0.984375	0	0	0
0.990625	0	0	0
0.996875	0	0	0
1.00313	0	0	0
1.00937	0	0	0
1.01562	0	0	0
1.02188	0	0	0
1.02812	0	0	0
1.03438	0	0	0
1.04062	0	0	0
1.04688	0	0	0
1.05313	0	0	0
1.05937	0	0	0
1.06563	0	0	0
1.07187	0	0	0
1.07812	0	0	0
1.08438	0	0	0
1.09062	0	0	0
1.09688	0	0	0
1.10312	0	0	0
1.10938	0	0	0
1.11563	0	0	0
1.12187	0	0	0
1.12813	0	0	0
1.13437	0	0	0
1.14062	0	0	0
1.14688	0	0	0
1.15312	0	0	0
1.15938	0	0	0
1.16562	0	0	0
1.17188	0	0	0
1.17813	0	0	0
1.18437	0	0	0
1.19063	0	0	0
1.19687	0	0	0
1.20312	0	0	0
1.20938	0	0	0
1.21562	0	0	0
1.22188	0	0	0
1.22812	0	0	0
1.23438	0	0	0
1.24063	0	0	0
1.24687	0	0	0
1.25313	0	0	0
1.25937	0	0	0
1.26562	0	0	0
1.27188	0	0	0
1.27812	0	0	0
1.28438	0	0	0
1.29062	0	0	0
1.29688	0	0	0
1.30313	0	0	0
1.30937	0	0	0
1.31563	0	0	0
1.32187	0	0	0
1.32812	0	0	0
1.33438	0	0	0
1.34062	0	0	0
1.34688	0	0	0
1.35312	0	0	0
1.35938	0	0	0
1.36563	0	0	0
1.37187	0	0	0
1.37813	0	0	0
1.38437	0	0	0
1.39062	0	0	0
1.39688	0	0	0
1.40312	0	0	0
1.40938	0	0	0
1.41562	0	0	0
1.42188	0	0	0
1.42813	0	0	0
1.43437	0	0	0
1.44063	0	0	0
1.44687	0	0	0
1.45312	0	0	0
1.45938	0	0	0
1.46562	0	0	0
1.47188	0	0	0
1.47812	0	0	0
1.48438	0	0	0
1.49063	0	0	0
1.49687	0	0	0
1.50313	0	0	0
1.50937	0	0	0
1.51562	0	0	0
1.52188	0	0	0
1.52812	0	0	0
1.53438	0	0	0
1.54062	0	0	0
1.54688	0	0	0
1.55313	0	0	0
1.55937	0	0	0
1.56563	0	0	0
1.57187	0	0	0
1.57812	0	0	0
1.58438	0	0	0
1.59062	0	0	0
1.59688	0	0	0
1.60312	0	0	0
1.60938	0	0	0
1.61563	0	0	0
1.62187	0	0	0
1.62813	0	0	0
1.63437	0	0	0
1.64062	0	0	0
1.64688	0	0	0
1.65312	0	0	0
1.65938	0	0	0
1.66562	0	0	0
1.67188	0	0	0
1.67813	0	0	0
1.68437	0	0	0
1.69063	0	0	0
1.69687	0	0	0
1.70312	0	0	0
1.70938	0	0	0
1.71562	0	0	0
1.72188	0	0	0
1.72812	0	0	0
1.73438	0	0	0
1.74063	0	0	0
1.74687	0	0	0
1.75313	0	0	0
1.75937	0	0	0
1.76562	0	0	0
1.77188	0	0	0
1.77812	0	0	0
1.78438	0	0	0
1.79062	0	0	0
1.79688	0	0	0
1.80313	0	0	0
1.80937	0	0	0
1.81563	0	0	0
1.82187	0	0	0
1.82812	0	0	0
1.83438	0	0	0
1.84062	0	0	0
1.84688	0	0	0
1.85312	0	0	0
1.85938	0	0	0
1.86563	1.46e-05	0	4.52e-05
1.87187	1.45e-05	0	4.49e-05
1.87813	7.2e-05	0	4.47e-05
1.88437	0.000214708	0	0
1.89062	0.000526116	0	0.000264588
1.89688	0.00101706	0	0.000700245
1.90312	0.00258211	0	0.00121737
1.90938	0.00485163	0	0.00246282
1.91562	0.0103326	0.00218106	0.0040348
1.92188	0.0175724	0.0021669	0.00695068
1.92813	0.0297221	0.00861148	0.0107186
1.93437	0.0510058	0.00641694	0.0191937
1.94063	0.0846069	0	0.0299426
1.94687	0.132245	0.0147812	0.0453729
1.95312	0.20279	0.0314716	0.0654802
1.95938	0.29572	0.0500339	0.0991953
1.96562	0.411421	0.120148	0.144137
1.97188	0.56943	0.214073	0.20176
1.97812	0.762078	0.329311	0.273667
1.98438	0.993003	0.445128	0.36906
1.99063	1.25428	0.684714	0.475301
1.99687	1.53739	0.865095	0.604487
2.00312	1.83743	1.27061	0.758957
2.00937	2.14883	1.56997	0.938709
2.01562	2.45208	1.90894	1.13682
2.02188	2.72121	2.34355	1.34246
2.02813	2.9497	2.65991	1.57628
2.03437	3.14033	3.01876	1.79997
2.04062	3.27455	3.38279	2.03969
2.04688	3.34402	3.49397	2.24033
2.05313	3.35664	3.65311	2.44526
2.05938	3.29735	3.76685	2.61641
2.06562	3.1846	3.53587	2.77345
2.07187	3.01155	3.5239	2.89475
2.07812	2.82354	3.36188	2.95918
2.08438	2.60165	3.20174	2.98818
2.09063	2.35067	2.79624	2.9553
2.09687	2.09589	2.39006	2.89811
2.10312	1.83437	2.10264	2.81802
2.10938	1.58501	1.84196	2.662
2.11563	1.35193	1.48419	2.50787
2.12188	1.12629	1.31547	2.29159
2.12812	0.941	1.01793	2.08794
2.13437	0.76823	0.815201	1.85976
2.14062	0.618512	0.649756	1.64753
2.14688	0.4939	0.562626	1.42123
2.15313	0.392639	0.429882	1.23972
2.15937	0.308258	0.322693	1.03266
2.16562	0.23813	0.235505	0.878131
2.17188	0.185105	0.19343	0.727712
2.17813	0.149344	0.129901	0.606738
2.18438	0.12381	0.10903	0.50959
2.19062	0.105628	0.110077	0.437207
2.19687	0.0963189	0.0829178	0.396768
2.20312	0.095679	0.0560646	0.361943
2.20938	0.0984391	0.0590272	0.352277
2.21563	0.108363	0.0586946	0.36219
2.22187	0.122662	0.0583649	0.384791
2.22812	0.142235	0.0644866	0.428989
2.23438	0.168216	0.0817611	0.477225
2.24063	0.20165	0.0892767	0.534105
2.24688	0.232807	0.115732	0.610286
2.25312	0.272476	0.173425	0.698836
2.25937	0.318126	0.192849	0.796552
2.26562	0.368655	0.230767	0.880424
2.27188	0.426807	0.286874	0.990556
2.27813	0.485834	0.326941	1.09516
2.28437	0.554212	0.378835	1.20178
2.29062	0.625083	0.4927	1.3124
2.29688	0.703298	0.5856	1.41512
2.30313	0.788752	0.688047	1.53035
2.30938	0.879895	0.720345	1.63079
2.31562	0.973968	0.983643	1.7581
2.32187	1.06502	0.99617	1.85055
2.32812	1.16276	1.13849	1.97615
2.33438	1.26139	1.30719	2.06093
2.34063	1.36446	1.50766	2.17082
2.34687	1.47739	1.53888	2.23887
2.35312	1.5867	1.69549	2.32358
2.35938	1.68589	1.83174	2.39368
2.36563	1.78914	2.06521	2.44206
2.37188	1.89322	2.05292	2.51298
2.37812	1.98025	2.23319	2.55064
2.38437	2.0796	2.41437	2.60947
2.39062	2.17241	2.539	2.61674
2.39688	2.26265	2.54528	2.65008
2.40313	2.34032	2.75519	2.66502
2.40937	2.41867	2.82778	2.65934
2.41562	2.48281	2.8694	2.64599
2.42188	2.54229	3.02518	2.66146
2.42813	2.58596	3.18067	2.63306
2.43438	2.6365	3.14275	2.61718
2.44062	2.66855	3.13071	2.5905
2.44687	2.68989	3.27916	2.52959
2.45312	2.7166	3.23321	2.48038
2.45938	2.70679	3.15196	2.43615
2.46563	2.70753	3.10967	2.38642
2.47187	2.70292	3.30355	2.31496
2.47812	2.69374	2.88158	2.28191
2.48438	2.6659	2.90082	2.20622
2.49063	2.65488	2.80628	2.14727
2.49688	2.60461	2.77684	2.07809
2.50312	2.56316	2.68124	1.98706
2.50937	2.51366	2.71874	1.93185
2.51562	2.45645	2.47254	1.86747
2.52188	2.38855	2.47163	1.79118
2.52813	2.33346	2.36926	1.72751
2.53437	2.27259	2.25167	1.66408
2.54062	2.19961	2.22945	1.58597
2.54688	2.12413	2.1852	1.52112
2.55313	2.05462	2.04068	1.46299
2.55938	1.96869	1.89632	1.39753
2.56562	1.89468	1.87129	1.33396
2.57187	1.81179	1.73273	1.26807
2.57812	1.73871	1.67016	1.20493
2.58438	1.66239	1.56382	1.14879
2.59063	1.58397	1.51813	1.10343
2.59687	1.50425	1.40401	1.03955
2.60312	1.42371	1.29925	0.984151
2.60938	1.35679	1.26482	0.949051
2.61563	1.27443	1.17455	0.891359
2.62188	1.20769	1.12238	0.84133
2.62812	1.14418	1.02899	0.799579
2.63437	1.08005	0.950299	0.749803
2.64062	1.0168	0.929737	0.716219
2.64688	0.955128	0.812253	0.680922
2.65313	0.891049	0.792512	0.640614
2.65937	0.836443	0.758235	0.604937
2.66562	0.777783	0.694985	0.566589
2.67188	0.729907	0.697343	0.542305
2.67813	0.685296	0.646108	0.503119
2.68438	0.638003	0.617557	0.482074
2.69062	0.593367	0.631274	0.456509
2.69687	0.555546	0.509504	0.428739
2.70312	0.514006	0.548775	0.405044
2.70938	0.481927	0.463382	0.378087
2.71563	0.449965	0.428693	0.363737
2.72187	0.416987	0.423485	0.342643
2.72812	0.389681	0.379607	0.323699
2.73438	0.365306	0.396072	0.307625
2.74063	0.341466	0.323939	0.285902
2.74688	0.320831	0.320345	0.272933
2.75312	0.300124	0.328395	0.26037
2.75937	0.283379	0.274352	0.249575
2.76562	0.267128	0.274159	0.232918
2.77188	0.253687	0.286467	0.227689
2.77813	0.243393	0.275846	0.2174
2.78437	0.236991	0.268415	0.207143
2.79062	0.227224	0.254881	0.194079
2.79688	0.221506	0.223048	0.189949
2.80313	0.218462	0.220018	0.181251
2.80938	0.217175	0.207885	0.171662
2.81562	0.21509	0.197877	0.169173
2.82187	0.219066	0.207052	0.165652
2.82812	0.222624	0.226152	0.160176
2.83438	0.227128	0.19726	0.15641
2.84063	0.231667	0.220198	0.148695
2.84687	0.24303	0.223183	0.145579
2.85312	0.25255	0.180911	0.145228
2.85938	0.26347	0.214383	0.140785
2.86563	0.276062	0.235866	0.138867
2.87188	0.288302	0.223195	0.138661
2.87812	0.303894	0.238653	0.137011
2.88437	0.319282	0.250126	0.133905
2.89062	0.337672	0.270118	0.136057
2.89688	0.354719	0.29852	0.138192
2.90313	0.370881	0.304833	0.135671
2.90937	0.392191	0.32149	0.136525
2.91562	0.408736	0.337061	0.136256
2.92188	0.431773	0.345933	0.135539
2.92813	0.453223	0.360327	0.140404
2.93438	0.469168	0.393186	0.138708
2.94062	0.495389	0.400772	0.136642
2.94687	0.513371	0.40276	0.13536
2.95312	0.533336	0.436849	0.13798
2.95938	0.551438	0.429523	0.140276
2.96563	0.572568	0.483226	0.141029
2.97187	0.592036	0.470321	0.142986
2.97812	0.609732	0.458423	0.142529
2.98438	0.624244	0.478971	0.144462
2.99063	0.638288	0.531558	0.141901
2.99688	0.653376	0.551622	0.143834
3.00312	0.663801	0.543117	0.149018
3.00937	0.675757	0.551468	0.144538
3.01562	0.686925	0.557106	0.14505
3.02188	0.698425	0.564445	0.144572
3.02813	0.701259	0.597031	0.145072
3.03437	0.711755	0.56415	0.144343
3.04062	0.714565	0.547117	0.141909
3.04688	0.720616	0.606086	0.144211
3.05313	0.722919	0.587294	0.139195
3.05938	0.721397	0.629363	0.141204
3.06562	0.719535	0.605508	0.141281
3.07187	0.721387	0.591172	0.139503
3.07812	0.719662	0.573569	0.135811
3.08438	0.714473	0.607423	0.136024
3.09063	0.714497	0.589049	0.139827
3.09687	0.709936	0.635076	0.134201
3.10312	0.70283	0.654131	0.13648
3.10938	0.705643	0.677167	0.137104
3.11563	0.698579	0.634876	0.13258
3.12188	0.698538	0.656152	0.134344
3.12812	0.695323	0.683796	0.135222
3.13437	0.692191	0.689219	0.136094
3.14062	0.694112	0.666192	0.138366
3.14688	0.694704	0.63122	0.141982
3.15313	0.698706	0.714857	0.145427
3.15937	0.704265	0.733681	0.146129
3.16562	0.714892	0.698041	0.15038
3.17188	0.724051	0.739047	0.15865
3.17813	0.734606	0.733766	0.161909
3.18438	0.748868	0.711156	0.169725
3.19062	0.77461	0.800359	0.177598
3.19687	0.795262	0.826992	0.188942
3.20312	0.819095	0.804265	0.204505
3.20938	0.846537	0.84232	0.213282
3.21563	0.884048	0.946639	0.229835
3.22187	0.913784	0.921381	0.243752
3.22812	0.950108	0.948538	0.260843
3.23438	0.98748	1.02444	0.281185
3.24063	1.02789	1.0365	0.302339
3.24688	1.06786	1.0644	0.323679
3.25312	1.11093	1.12157	0.347231
3.25937	1.14902	1.17227	0.380191
3.26562	1.18753	1.25785	0.404123
3.27188	1.22154	1.27548	0.430744
3.27813	1.26143	1.24083	0.463943
3.28437	1.293	1.24131	0.491921
3.29062	1.32211	1.19077	0.522182
3.29688	1.34908	1.18994	0.558517
3.30313	1.38193	1.28374	0.592607
3.30938	1.39561	1.20143	0.622631
3.31562	1.41061	1.2435	0.656087
3.32187	1.42386	1.16774	0.690332
3.32812	1.42939	1.13374	0.727209
3.33438	1.4297	1.13597	0.755788
3.34063	1.42548	1.07793	0.782033
3.34687	1.42014	1.04605	0.821442
3.35312	1.40522	1.06208	0.847925
3.35938	1.39156	0.975866	0.874623
3.36563	1.37033	0.88251	0.907537
3.37188	1.3511	0.925702	0.923499
3.37812	1.32532	0.922982	0.937966
3.38437	1.3019	0.87206	0.960077
3.39062	1.27623	0.87581	0.969631
3.39688	1.24216	0.837214	0.980247
3.40313	1.21839	0.767798	0.996369
3.40937	1.18846	0.760165	0.997678
3.41562	1.16187	0.716224	1.00282
3.42188	1.13088	0.720445	0.997132
3.42813	1.1053	0.706243	0.99374
3.43438	1.08206	0.738282	0.992833
3.44062	1.05555	0.760618	0.988857
3.44687	1.03566	0.745062	0.972849
3.45312	1.01324	0.725587	0.955516
3.45938	0.990742	0.752395	0.945584
3.46563	0.97302	0.725694	0.922641
3.47187	0.961137	0.739019	0.906697
3.47812	0.942074	0.729088	0.888845
3.48438	0.929119	0.719223	0.865166
3.49063	0.916075	0.728473	0.84825
3.49688	0.905238	0.718672	0.827667
3.50312	0.890965	0.655456	0.807461
3.50937	0.880531	0.710312	0.787193
3.51562	0.874471	0.707789	0.7694
3.52188	0.863818	0.681404	0.746646
3.52813	0.860585	0.681564	0.730753
3.53437	0.847819	0.681078	0.723613
3.54062	0.840499	0.662075	0.710141
3.54688	0.836392	0.661653	0.704941
3.55313	0.830316	0.650452	0.690701
3.55938	0.822295	0.620373	0.689487
3.56562	0.818655	0.603091	0.683849
3.57187	0.814574	0.604746	0.686233
3.57812	0.811127	0.561376	0.686767
3.58438	0.809421	0.589945	0.687513
3.59063	0.807776	0.586031	0.706918
3.59687	0.801573	0.624826	0.709708
3.60312	0.799742	0.557312	0.727703
3.60938	0.800151	0.584873	0.740797
3.61563	0.799875	0.592648	0.756279
3.62188	0.802634	0.558268	0.784332
3.62812	0.802238	0.555738	0.800164
3.63437	0.805965	0.599274	0.829786
3.64062	0.809286	0.611107	0.849961
3.64688	0.812526	0.592766	0.870902
3.65313	0.817213	0.650113	0.902187
3.65937	0.824391	0.647894	0.932529
3.66562	0.831065	0.681426	0.968791
3.67188	0.832924	0.739064	0.999493
3.67813	0.842336	0.737146	1.02744
3.68438	0.843102	0.744671	1.04958
3.69062	0.853794	0.766243	1.09177
3.69687	0.862397	0.782394	1.13388
3.70312	0.867899	0.803685	1.1625
3.70938	0.877373	0.79807	1.19888
3.71563	0.885299	0.817418	1.24158
3.72187	0.894719	0.843564	1.26002
3.72812	0.90044	0.883926	1.30976
3.73438	0.906737	0.908518	1.34814
3.74063	0.918396	0.927793	1.37841
3.74688	0.92978	0.944654	1.4087
3.75312	0.931503	1.00117	1.44213
3.75937	0.941574	1.00294	1.48276
3.76562	0.94762	1.07525	1.52101
3.77188	0.957122	1.07113	1.5571
3.77813	0.96406	1.12141	1.58861
3.78437	0.970673	1.13113	1.62154
3.79062	0.977351	1.14522	1.64043
3.79688	0.983232	1.13868	1.68122
3.80313	0.989849	1.23399	1.703
3.80938	0.997476	1.22719	1.73609
3.81562	0.999692	1.21053	1.77007
3.82187	1.00427	1.19452	1.79359
3.82812	1.00944	1.23486	1.81819
3.83438	1.01576	1.23356	1.84543
3.84063	1.01787	1.28001	1.87721
3.84687	1.02644	1.2526	1.89244
3.85312	1.02338	1.22266	1.91313
3.85938	1.0321	1.29393	1.9395
3.86563	1.0306	1.26779	1.95918
3.87188	1.03068	1.2984	1.98795
3.87812	1.03708	1.32615	1.99413
3.88437	1.03898	1.31234	2.00907
3.89062	1.04041	1.30601	2.02478
3.89688	1.03811	1.3656	2.04586
3.90313	1.04318	1.35597	2.05057
3.90937	1.044	1.32912	2.06516
3.91562	1.04342	1.30975	2.0766
3.92188	1.04553	1.342	2.08771
3.92813	1.0455	1.32113	2.07849
3.93438	1.04667	1.33866	2.09418
3.94062	1.04356	1.36688	2.10449
3.94687	1.0479	1.31632	2.10095
3.95312	1.04702	1.3393	2.1043
3.95938	1.04669	1.40605	2.09422
3.96563	1.04501	1.36904	2.09725
3.97187	1.04871	1.35256	2.10393
3.97812	1.04955	1.40193	2.09915
3.98438	1.04887	1.32443	2.09566
3.99063	1.04639	1.37255	2.08957
3.99688	1.05206	1.37578	2.07623
4.00312	1.05287	1.31455	2.06376
4.00938	1.0547	1.35277	2.06142
4.01562	1.05367	1.36445	2.05048
4.02187	1.0583	1.3894	2.04149
4.02813	1.06138	1.34613	2.02507
4.03437	1.06	1.3631	2.01871
4.04063	1.06279	1.3736	1.99555
4.04688	1.06548	1.40894	1.98308
4.05312	1.06728	1.3208	1.97745
4.05938	1.07101	1.35997	1.96017
4.06562	1.07163	1.35724	1.93402
4.07188	1.07876	1.37915	1.92452
4.07812	1.08145	1.37877	1.91432
4.08437	1.08496	1.35105	1.88269
4.09063	1.08504	1.39284	1.86705
4.09687	1.08876	1.3719	1.85214
4.10313	1.09386	1.35537	1.82809
4.10938	1.09605	1.37068	1.82162
4.11562	1.10155	1.32541	1.78735
4.12188	1.10366	1.40713	1.77588
4.12812	1.10715	1.37657	1.76442
4.13438	1.11477	1.40753	1.72586
4.14062	1.11527	1.39535	1.71306
4.14687	1.1129	1.34926	1.69118
4.15313	1.12027	1.36747	1.67278
4.15937	1.12438	1.30693	1.65417
4.16563	1.12884	1.36205	1.64114
4.17188	1.13484	1.33038	1.61438
4.17812	1.1399	1.27597	1.5982
4.18438	1.1391	1.27718	1.57631
4.19062	1.14048	1.28796	1.55739
4.19688	1.14374	1.22824	1.53692
4.20312	1.15039	1.24498	1.51911
4.20937	1.1512	1.22141	1.50767
4.21563	1.15216	1.19752	1.47948
4.22187	1.15901	1.20161	1.46653
4.22813	1.15848	1.19179	1.45511
4.23438	1.16318	1.19765	1.43624
4.24062	1.16462	1.17365	1.41356
4.24688	1.16676	1.18573	1.40025
4.25312	1.17093	1.14021	1.3904
4.25938	1.1716	1.16643	1.3731
4.26562	1.17251	1.12518	1.3565
4.27187	1.17633	1.12146	1.33863
4.27813	1.17619	1.10244	1.32552
4.28437	1.17837	1.08309	1.32251
4.29063	1.181	1.10255	1.30829
4.29688	1.18123	1.02868	1.29018
4.30312	1.18269	1.13894	1.27803
4.30938	1.18542	1.08866	1.2655
4.31562	1.1887	1.11001	1.25395
4.32188	1.18958	1.04981	1.24711
4.32812	1.19159	1.0314	1.23251
4.33437	1.19497	1.04504	1.22976
4.34063	1.19399	1.04288	1.21382
4.34687	1.19509	1.01235	1.20955
4.35313	1.19709	1.01452	1.20251
4.35938	1.19697	1.01119	1.18976
4.36562	1.198	0.994437	1.1808
4.37188	1.19886	1.00123	1.17972
4.37812	1.19701	0.970395	1.17362
4.38438	1.19778	0.976374	1.17373
4.39062	1.19846	0.986882	1.16335
4.39687	1.19946	1.00064	1.15655
4.40313	1.19872	1.0044	1.15876
4.40937	1.20148	0.948867	1.15344
4.41563	1.19846	1.00488	1.14303
4.42188	1.20071	0.997951	1.14514
4.42812	1.20288	0.981258	1.13123
4.43438	1.2008	1.01716	1.134
4.44062	1.20089	0.975336	1.13881
4.44688	1.19995	1.02521	1.13129
4.45312	1.19812	0.991259	1.13108
4.45937	1.19989	1.01344	1.12597
4.46563	1.19835	1.00057	1.12294
4.47187	1.19828	0.997773	1.12637
4.47813	1.19486	1.03889	1.11685
4.48438	1.19998	1.0149	1.12763
4.49062	1.19562	1.02796	1.11975
4.49688	1.1951	1.04964	1.12226
4.50312	1.1929	1.05147	1.11991
4.50938	1.19467	1.06312	1.11228
4.51562	1.19474	1.07431	1.12126
4.52187	1.19127	1.05137	1.11584
4.52813	1.19034	1.0676	1.10949
4.53437	1.18942	1.09035	1.10968
4.54063	1.18941	1.07998	1.11064
4.54688	1.18771	1.09211	1.10775
4.55312	1.18539	1.09645	1.10314
4.55938	1.18329	1.13849	1.10182
4.56562	1.18156	1.13077	1.10019
4.57188	1.18216	1.17707	1.0965
4.57812	1.1793	1.21472	1.09367
4.58437	1.17891	1.19732	1.0925
4.59063	1.17415	1.17925	1.08634
4.59687	1.17618	1.16847	1.08178
4.60313	1.16993	1.22272	1.07619
4.60938	1.16782	1.24615	1.07797
4.61562	1.16387	1.25254	1.06793
4.62188	1.15984	1.31285	1.06939
4.62812	1.15643	1.22187	1.05755
4.63438	1.1586	1.25063	1.05868
4.64062	1.14929	1.29074	1.05013
4.64687	1.14718	1.32026	1.0458
4.65313	1.14204	1.28567	1.03855
4.65937	1.13538	1.32499	1.02938
4.66563	1.1304	1.28026	1.0226
4.67188	1.12409	1.34981	1.00685
4.67812	1.11625	1.33962	1.00575
4.68438	1.10647	1.32109	0.997731
4.69062	1.10177	1.35359	0.99215
4.69688	1.09187	1.32931	0.979657
4.70312	1.08512	1.33084	0.970379
4.70937	1.07749	1.3533	0.959464
4.71563	1.06962	1.29248	0.95285
4.72187	1.0572	1.30486	0.939355
4.72813	1.04933	1.28924	0.931639
4.73438	1.04104	1.30048	0.926369
4.74062	1.03004	1.31165	0.91539
4.74688	1.01819	1.2741	0.908408
4.75312	1.006	1.2743	0.893387
4.75938	0.99702	1.27943	0.883297
4.76562	0.985186	1.26022	0.876504
4.77187	0.974353	1.25762	0.865661
4.77813	0.964704	1.23085	0.857207
4.78437	0.95476	1.24442	0.852239
4.79063	0.945848	1.2485	0.839962
4.79688	0.931044	1.21498	0.829266
4.80312	0.922129	1.20627	0.817029
4.80938	0.91212	1.21663	0.811975
4.81562	0.903039	1.14342	0.803029
4.82188	0.891116	1.17281	0.79507
4.82812	0.87929	1.11965	0.784325
4.83437	0.872664	1.14587	0.780231
4.84063	0.862996	1.07254	0.769975
4.84687	0.853838	1.1001	0.764003
4.85313	0.847061	1.08572	0.75457
4.85938	0.839696	1.04124	0.744841
4.86562	0.83181	1.04532	0.746919
4.87188	0.822673	1.00353	0.733352
4.87812	0.817193	1.02248	0.725572
4.88438	0.809662	0.993365	0.72199
4.89062	0.802337	0.994174	0.71046
4.89687	0.798276	0.994976	0.711227
4.90313	0.794796	0.95815	0.706743
4.90937	0.790172	0.959697	0.69937
4.91563	0.783931	0.945665	0.69513
4.92188	0.783415	0.941943	0.691571
4.92812	0.778612	0.920441	0.683072
4.93438	0.776672	0.944409	0.681084
4.94062	0.773065	0.876771	0.676794
4.94688	0.773871	0.903011	0.673151
4.95312	0.768959	0.892904	0.671475
4.95937	0.76857	0.862019	0.670785
4.96563	0.771522	0.865693	0.664395
4.97187	0.771923	0.864489	0.660453
4.97813	0.768116	0.848109	0.664016
4.98438	0.769715	0.852749	0.658776
4.99062	0.770907	0.79727	0.657899
4.99688	0.770307	0.854899	0.656884
5.00312	0.773748	0.818551	0.652758
5.00938	0.776672	0.82863	0.648836
5.01562	0.77813	0.776934	0.648001
5.02187	0.780205	0.775636	0.646735
5.02813	0.783407	0.787005	0.649945
5.03437	0.786599	0.757263	0.650404
5.04063	0.787572	0.779327	0.647073
5.04688	0.789374	0.738748	0.649543
5.05312	0.797198	0.777356	0.652059
5.05938	0.799518	0.738854	0.649232
5.06562	0.805119	0.741087	0.656302
5.07188	0.806702	0.754196	0.653981
5.07812	0.810333	0.724097	0.654718
5.08437	0.818356	0.731296	0.655614
5.09063	0.81803	0.742782	0.656864
5.09687	0.82321	0.725865	0.660236
5.10313	0.828213	0.732386	0.657949
5.10938	0.832889	0.721705	0.662359
5.11562	0.836492	0.691194	0.665895
5.12188	0.841165	0.717576	0.66171
5.12812	0.844027	0.722828	0.669179
5.13438	0.849907	0.734732	0.668435
5.14062	0.853019	0.733855	0.667527
5.14687	0.857661	0.703371	0.674235
5.15313	0.861446	0.709804	0.67522
5.15937	0.864905	0.708987	0.678709
5.16563	0.870979	0.736967	0.682657
5.17188	0.872991	0.734888	0.684908
5.17812	0.876688	0.717891	0.691406
5.18438	0.881262	0.71229	0.692755
5.19062	0.883629	0.714141	0.698662
5.19688	0.886027	0.728723	0.700415
5.20312	0.888995	0.719878	0.70519
5.20937	0.892133	0.713728	0.70748
5.21563	0.894443	0.745266	0.715346
5.22187	0.89734	0.750234	0.717001
5.22813	0.899149	0.74522	0.726457
5.23438	0.903181	0.761261	0.72952
5.24062	0.903402	0.733801	0.732934
5.24688	0.903766	0.756475	0.738022
5.25312	0.907593	0.775268	0.7425
5.25938	0.911475	0.759538	0.74773
5.26562	0.912781	0.76986	0.749144
5.27187	0.913903	0.755365	0.757006
5.27813	0.917569	0.793798	0.760539
5.28437	0.919759	0.770139	0.767231
5.29063	0.91809	0.823221	0.772071
5.29688	0.92228	0.790185	0.778462
5.30312	0.921997	0.795154	0.783281
5.30938	0.923088	0.815145	0.790859
5.31562	0.924727	0.832208	0.795785
5.32188	0.927243	0.848057	0.797944
5.32812	0.930507	0.859884	0.806054
5.33437	0.929485	0.879246	0.814293
5.34063	0.933993	0.883644	0.818266
5.34687	0.933685	0.896137	0.821866
5.35313	0.93436	0.917227	0.829164
5.35938	0.941656	0.89837	0.829903
5.36562	0.943826	0.900171	0.838569
5.37188	0.943876	0.912222	0.846093
5.37812	0.950284	0.918405	0.85485
5.38438	0.950286	0.896397	0.857853
5.39062	0.95132	0.930125	0.863642
5.39687	0.953458	0.902142	0.870344
5.40313	0.957503	0.902523	0.880277
5.40937	0.960637	0.934082	0.880594
5.41563	0.963989	0.924832	0.888419
5.42188	0.967935	0.927602	0.895767
5.42812	0.966963	0.939049	0.902062
5.43438	0.971471	0.93147	0.907264
5.44062	0.974005	0.948529	0.912381
5.44688	0.977528	0.990866	0.917008
5.45312	0.98147	0.954682	0.921553
5.45937	0.983491	0.962434	0.92423
5.46563	0.98527	0.971486	0.936804
5.47187	0.991269	0.973278	0.936277
5.47813	0.991531	1.0012	0.941311
5.48438	0.995431	1.01541	0.945359
5.49062	1.00154	0.975934	0.950979
5.49688	1.00276	1.02828	0.955401
5.50312	1.00438	1.01485	0.962522
5.50938	1.00831	0.99989	0.967124
5.51562	1.00882	1.00552	0.968803
5.52187	1.01036	1.00587	0.975664
5.52813	1.01294	1.01014	0.97608
5.53437	1.01783	1.03634	0.98202
5.54063	1.01631	1.00455	0.985316
5.54688	1.01909	0.99318	0.984346
5.55312	1.02313	1.02598	0.987672
5.55938	1.0241	0.994933	0.990521
5.56562	1.02467	1.05885	0.994678
5.57188	1.02551	1.03585	0.991344
5.57812	1.02731	1.05951	0.993321
5.58437	1.0256	1.05714	0.996659
5.59063	1.02629	1.00535	0.995113
5.59687	1.02481	1.02457	0.992902
5.60313	1.02612	1.00928	0.992193
5.60938	1.02793	0.998134	0.997246
5.61562	1.02839	1.01114	0.991656
5.62188	1.02707	1.03042	0.992712
5.62812	1.02379	1.04885	0.990002
5.63438	1.02475	1.06745	0.990943
5.64062	1.02513	1.00849	0.987779
5.64687	1.02409	1.0183	0.985784
5.65313	1.01954	1.05663	0.981328
5.65937	1.01925	1.0388	0.983329
5.66563	1.01703	1.0385	0.973608
5.67188	1.01439	1.05612	0.967819
5.67812	1.01219	1.00638	0.966216
5.68438	1.00601	1.03166	0.967501
5.69062	1.00838	0.994303	0.963263
5.69688	1.00401	1.00939	0.956074
5.70312	0.999187	1.03227	0.950644
5.70937	0.995542	1.01479	0.944492
5.71563	0.992879	1.00179	0.943816
5.72187	0.989076	1.04801	0.939258
5.72813	0.987933	1.02645	0.93708
5.73438	0.982098	1.03833	0.93055
5.74062	0.981085	1.02102	0.923944
5.74688	0.976025	1.04521	0.919497
5.75312	0.9719	0.977653	0.918039
5.75938	0.967334	1.01076	0.908733
5.76562	0.964723	1.02831	0.903104
5.77187	0.959327	0.992453	0.900711
5.77813	0.956342	0.984794	0.894837
5.78437	0.952153	0.985537	0.891367
5.79063	0.950372	1.00656	0.884391
5.79688	0.944958	0.990818	0.882304
5.80312	0.942572	1.00936	0.880056
5.80938	0.937804	1.02308	0.870786
5.81562	0.934635	1.0126	0.871826
5.82188	0.933457	1.00523	0.864549
5.82812	0.92914	0.966555	0.860929
5.83437	0.924799	0.987998	0.862395
5.84063	0.92344	0.971573	0.854985
5.84687	0.920315	0.955449	0.853757
5.85313	0.918192	0.98892	0.850319
5.85938	0.917149	0.976321	0.850087
5.86562	0.914822	0.977266	0.843828
5.87188	0.916861	0.956384	0.8444
5.87812	0.912928	0.946939	0.841878
5.88438	0.912556	0.934989	0.839707
5.89062	0.911604	0.931622	0.841739
5.89687	0.908975	0.900647	0.839635
5.90313	0.911132	0.889094	0.835557
5.90937	0.908027	0.941305	0.83484
5.91563	0.90842	0.902266	0.832619
5.92188	0.91033	0.908122	0.832957
5.92812	0.911576	0.890493	0.834768
5.93438	0.911045	0.883619	0.83172
5.94062	0.911307	0.886296	0.838522
5.94688	0.913496	0.914534	0.833123
5.95312	0.913274	0.871738	0.834684
5.95937	0.915185	0.890419	0.83269
5.96563	0.918499	0.884956	0.834479
5.97187	0.922257	0.874127	0.835346
5.97813	0.925094	0.8564	0.832949
5.98438	0.924417	0.88657	0.834432
5.99062	0.927873	0.861304	0.83228
5.99688	0.929539	0.894896	0.834004
6.00312	0.933905	0.877487	0.837637
6.00938	0.939379	0.886301	0.835079
6.01562	0.939921	0.872517	0.838528
6.02187	0.943021	0.848857	0.839209
6.02813	0.948326	0.869784	0.840944
6.03437	0.95262	0.90381	0.840956
6.04063	0.9568	0.88549	0.842029
6.04688	0.9602	0.911459	0.844649
6.05312	0.964015	0.879434	0.841693
6.05938	0.969318	0.931464	0.841044
6.06562	0.973225	0.894304	0.844404
6.07188	0.975118	0.906792	0.844937
6.07812	0.980488	0.889113	0.846767
6.08437	0.983913	0.949769	0.844205
6.09063	0.984531	0.933581	0.845968
6.09687	0.989717	0.937912	0.848847
6.10313	0.99163	0.966074	0.849293
6.10938	0.997838	0.95209	0.853242
6.11562	0.996777	0.958063	0.851745
6.12188	1.0034	0.949701	0.856898
6.12812	1.00483	1.00808	0.857164
6.13438	1.01104	0.983055	0.85739
6.14062	1.01205	0.995064	0.861334
6.14687	1.01502	0.978426	0.863046
6.15313	1.01719	0.97961	0.860497
6.15937	1.01833	0.983741	0.864931
6.16563	1.02118	0.984274	0.869364
6.17188	1.02121	1.02809	0.871069
6.17812	1.02587	1.01657	0.874632
6.18438	1.02751	1.01577	0.873824
6.19062	1.02956	0.999522	0.8799
6.19688	1.02928	1.01772	0.8812
6.20312	1.03256	1.00964	0.881776
6.20937	1.03429	0.998062	0.887214
6.21563	1.03569	1.03148	0.887658
6.22187	1.03753	1.01514	0.895622
6.22813	1.03713	1.00692	0.895746
6.23438	1.04043	0.985749	0.902013
6.24062	1.0383	1.00474	0.906322
6.24688	1.04294	0.9654	0.910574
6.25312	1.04426	0.963676	0.915179
6.25938	1.04608	0.992394	0.920264
6.26562	1.04762	0.972882	0.924354
6.27187	1.05081	0.945307	0.929263
6.27813	1.05068	0.974901	0.93507
6.28437	1.05612	0.965059	0.934911
6.29063	1.05553	0.954041	0.945673
6.29688	1.0578	0.955377	0.950775
6.30312	1.06096	0.941799	0.956638
6.30938	1.06264	0.929077	0.961954
6.31562	1.0653	0.943693	0.963924
6.32188	1.06746	0.930814	0.96859
6.32812	1.07007	0.944966	0.976746
6.33437	1.07219	0.92096	0.98515
6.34063	1.07483	0.940248	0.988263
6.34687	1.07728	0.934622	0.998045
6.35313	1.07975	0.937345	1.00192
6.35938	1.08131	0.954107	1.0092
6.36562	1.0846	0.928927	1.01366
6.37188	1.08794	0.933611	1.02426
6.37812	1.09269	0.956768	1.0339
6.38438	1.09362	0.970409	1.03312
6.39062	1.09523	0.961848	1.04082
6.39687	1.10046	0.943149	1.04839
6.40313	1.0994	0.983474	1.05371
6.40937	1.10111	0.958372	1.0589
6.41563	1.10267	0.98159	1.06559
6.42188	1.107	0.985308	1.07173
6.42812	1.10825	1.00392	1.08121
6.43438	1.1078	1.02556	1.09049
6.44062	1.11103	1.01855	1.09095
6.44688	1.11041	1.02255	1.09861
6.45312	1.11229	1.02019	1.10323
6.45937	1.10984	1.04775	1.10678
6.46563	1.11029	1.03884	1.11225
6.47187	1.11134	1.06186	1.1111
6.47813	1.10965	1.06249	1.12317
6.48438	1.10893	1.06672	1.1231
6.49062	1.10931	1.08386	1.13005
6.49688	1.10848	1.10699	1.13169
6.50312	1.10722	1.11433	1.13593
6.50938	1.10663	1.10803	1.13724
6.51562	1.10298	1.12174	1.14448
6.52187	1.10307	1.12844	1.14835
6.52813	1.10003	1.13266	1.14683
6.53437	1.09671	1.16049	1.14657
6.54063	1.09589	1.14817	1.14679
6.54688	1.09264	1.14168	1.15174
6.55312	1.09005	1.15609	1.1513
6.55938	1.08598	1.14794	1.15335
6.56562	1.08444	1.14427	1.1496
6.57188	1.0819	1.14469	1.15126
6.57812	1.07846	1.1292	1.14877
6.58437	1.07388	1.13481	1.14701
6.59063	1.07255	1.16822	1.14819
6.59687	1.068	1.15295	1.14653
6.60313	1.06312	1.11185	1.14185
6.60938	1.06271	1.09106	1.13906
6.61562	1.05789	1.14258	1.13915
6.62188	1.05603	1.11652	1.13229
6.62812	1.05384	1.09638	1.12988
6.63438	1.05052	1.0654	1.12555
6.64062	1.04584	1.06031	1.12103
6.64687	1.04238	1.07553	1.12077
6.65313	1.04068	1.07278	1.11581
6.65937	1.03522	1.06644	1.11009
6.66563	1.03394	1.05543	1.10382
6.67188	1.03143	1.05795	1.09977
6.67812	1.02881	1.01595	1.0945
6.68438	1.02576	1.01889	1.08727
6.69062	1.02365	1.02593	1.0826
6.69688	1.02297	1.01616	1.07981
6.70312	1.0185	1.01676	1.07528
6.70937	1.01635	0.976817	1.06396
6.71563	1.01425	0.979259	1.05989
6.72187	1.01156	0.984347	1.05607
6.72813	1.01049	0.955644	1.04762
6.73438	1.00739	0.919458	1.03586
6.74062	1.00599	0.948932	1.03122
6.74688	1.00591	0.951571	1.02538
6.75312	1.00257	0.933138	1.01695
6.75938	1.00072	0.937894	1.01119
6.76562	1.00006	0.947877	1.00689
6.77187	0.997897	0.941242	1.00203
6.77813	0.996123	0.97522	0.996678
6.78437	0.994061	0.976901	0.990196
6.79063	0.992838	0.941258	0.980394
6.79688	0.991625	0.964822	0.977932
6.80312	0.989847	0.968065	0.974519
6.80938	0.988902	0.912434	0.963147
6.81562	0.988826	0.955041	0.958997
6.82188	0.985199	0.966535	0.953731
6.82812	0.986803	0.937128	0.952593
6.83437	0.982314	0.978424	0.95022
6.84063	0.98299	0.977321	0.940689
6.84687	0.980953	0.973148	0.938587
6.85313	0.982743	0.958763	0.934115
6.85938	0.979282	0.99563	0.928216
6.86562	0.979677	0.999082	0.92548
6.87188	0.977382	1.00981	0.924789
6.87812	0.977295	1.01203	0.923338
6.88438	0.974828	0.989594	0.919622
6.89062	0.973806	1.01073	0.914414
6.89687	0.974404	1.00923	0.915711
6.90313	0.972783	1.00371	0.912708
6.90937	0.970442	1.01044	0.915843
6.91563	0.971174	1.03155	0.909227
6.92188	0.970173	1.00095	0.912905
6.92812	0.969692	1.0445	0.911329
6.93438	0.9683	1.0596	0.908542
6.94062	0.96728	1.04755	0.911466
6.94688	0.966737	1.03837	0.909683
6.95312	0.967067	1.05339	0.907985
6.95937	0.966586	1.06059	0.909918
6.96563	0.96482	1.06331	0.910901
6.97187	0.963058	1.09088	0.914535
6.97813	0.962879	1.06723	0.913586
6.98438	0.962924	1.0645	0.917887
6.99062	0.963139	1.07832	0.917347
6.99688	0.963234	1.08996	0.923255
7.00312	0.962559	1.10842	0.923245
7.00938	0.962858	1.09911	0.923497
7.01562	0.961555	1.09065	0.928451
7.02187	0.95988	1.10948	0.93348
7.02813	0.961294	1.12631	0.934909
7.03437	0.959062	1.11541	0.937517
7.04063	0.960831	1.11424	0.941627
7.04688	0.959799	1.13644	0.940463
7.05312	0.96044	1.13748	0.94949
7.05938	0.963156	1.13322	0.950189
7.06562	0.958447	1.12336	0.952572
7.07188	0.958357	1.12698	0.954367
7.07812	0.957169	1.12579	0.959089
7.08437	0.958708	1.11439	0.965838
7.09063	0.956695	1.13185	0.968613
7.09687	0.956787	1.11937	0.9735
7.10313	0.956865	1.10931	0.976725
7.10938	0.956225	1.10847	0.983946
7.11562	0.95699	1.08929	0.986248
7.12188	0.9569	1.1363	0.993261
7.12812	0.955616	1.09414	0.99474
7.13438	0.953627	1.07713	1.00285
7.14062	0.955082	1.07116	1.00454
7.14687	0.954278	1.08496	1.01243
7.15313	0.952744	1.07039	1.01364
7.15937	0.953997	1.0615	1.02061
7.16563	0.953192	1.06105	1.02328
7.17188	0.954328	1.04006	1.02818
7.17812	0.951706	1.03437	1.03245
7.18438	0.951402	1.01396	1.03737
7.19062	0.952933	1.00554	1.04212
7.19688	0.9527	1.02064	1.04774
7.20312	0.951224	1.0164	1.05337
7.20937	0.954302	1.02373	1.05763
7.21563	0.95316	1.01673	1.06131
7.22187	0.953279	1.01973	1.06652
7.22813	0.952748	0.99667	1.07392
7.23438	0.954608	0.96941	1.0781
7.24062	0.95582	0.968806	1.08097
7.24688	0.954777	0.939093	1.08605
7.25312	0.958837	0.967295	1.09564
7.25938	0.959623	0.941785	1.10016
7.26562	0.960511	0.932585	1.10609
7.27187	0.96147	0.95641	1.10948
7.27813	0.965159	0.933615	1.11521
7.28437	0.967125	0.947851	1.12168
7.29063	0.969845	0.964447	1.12432
7.29688	0.971716	0.950469	1.1297
7.30312	0.976059	0.921082	1.13186
7.30938	0.977737	0.954112	1.13859
7.31562	0.981523	0.914497	1.14603
7.32188	0.987811	0.925925	1.14627
7.32812	0.989763	0.930159	1.15073
7.33437	0.995761	0.951934	1.15132
7.34063	1.00011	0.931895	1.15774
7.34687	1.00397	0.930607	1.16157
7.35313	1.00903	0.935095	1.16825
7.35938	1.01469	0.925084	1.16967
7.36562	1.02127	0.95597	1.17413
7.37188	1.02697	0.926809	1.17703
7.37812	1.03428	0.943912	1.17808
7.38438	1.03645	0.943636	1.18297
7.39062	1.04323	0.969002	1.18663
7.39687	1.05142	0.96678	1.18947
7.40313	1.0573	0.941491	1.1908
7.40937	1.06427	0.95215	1.19129
7.41563	1.07016	0.963935	1.19653
7.42188	1.07489	0.949381	1.19949
7.42812	1.0812	0.950105	1.20066
7.43438	1.08734	0.96241	1.20441
7.44062	1.09397	0.962384	1.20343
7.44688	1.10082	0.975202	1.20647
7.45312	1.10646	0.98884	1.21023
7.45937	1.11433	0.99006	1.21174
7.46563	1.11782	0.977489	1.21202
7.47187	1.12561	0.990478	1.20932
7.47813	1.12962	1.02203	1.213
7.48438	1.13648	1.0086	1.21179
7.49062	1.14036	0.995368	1.21592
7.49688	1.14531	1.00709	1.21542
7.50312	1.15132	1.02575	1.21623
7.50938	1.15464	1.01411	1.21435
7.51562	1.15865	1.02971	1.21513
7.52187	1.16237	1.02658	1.22128
7.52813	1.16812	1.03716	1.21836
7.53437	1.17004	1.06703	1.22005
7.54063	1.17118	1.06033	1.21742
7.54688	1.17425	1.05029	1.21859
7.55312	1.1776	1.0536	1.21845
7.55938	1.17832	1.09037	1.21812
7.56562	1.18058	1.07795	1.22085
7.57188	1.18119	1.08552	1.22002
7.57812	1.18388	1.08136	1.21623
7.58437	1.18185	1.07791	1.21501
7.59063	1.18419	1.09544	1.21785
7.59687	1.18456	1.0978	1.2183
7.60313	1.1847	1.11261	1.2167
7.60938	1.18324	1.13539	1.21783
7.61562	1.18182	1.12056	1.2185
7.62188	1.18292	1.146	1.21591
7.62812	1.18166	1.13917	1.21503
7.63438	1.17832	1.13044	1.21087
7.64062	1.17771	1.14299	1.20971
7.64687	1.17506	1.11333	1.21326
7.65313	1.17186	1.17492	1.21237
7.65937	1.17177	1.11134	1.2114
7.66563	1.16627	1.13922	1.20731
7.67188	1.1668	1.11887	1.21094
7.67812	1.16054	1.14447	1.21276
7.68438	1.15876	1.15237	1.20765
7.69062	1.15365	1.13616	1.20439
7.69688	1.15268	1.12972	1.20863
7.70312	1.14894	1.09646	1.20472
7.70937	1.14535	1.13737	1.20581
7.71563	1.14085	1.11402	1.20494
7.72187	1.1389	1.12	1.20237
7.72813	1.13383	1.12449	1.19923
7.73438	1.13199	1.10728	1.19913
7.74062	1.12806	1.08412	1.20027
7.74688	1.12371	1.09904	1.1978
7.75312	1.12092	1.10486	1.19516
7.75938	1.11719	1.07676	1.19763
7.76562	1.11458	1.07769	1.19358
7.77187	1.10979	1.07237	1.19319
7.77813	1.10796	1.05835	1.19095
7.78437	1.10545	1.07091	1.18954
7.79063	1.10354	1.09531	1.19046
7.79688	1.09788	1.08657	1.18709
7.80312	1.09343	1.04908	1.18424
7.80938	1.09189	1.07431	1.18426
7.81562	1.09035	1.07468	1.18047
7.82188	1.08804	1.08827	1.18028
7.82812	1.08562	1.06329	1.17698
7.83437	1.0848	1.05246	1.17593
7.84063	1.08103	1.03959	1.17407
7.84687	1.07949	1.07823	1.16888
7.85313	1.07793	1.06665	1.16957
7.85938	1.07737	1.07688	1.16924
7.86562	1.07466	1.04153	1.16462
7.87188	1.07248	1.04298	1.16348
7.87812	1.07067	1.04958	1.16234
7.88438	1.07154	1.03684	1.15966
7.89062	1.07045	1.03854	1.15677
7.89687	1.06805	1.03664	1.15735
7.90313	1.06996	1.04897	1.1529
7.90937	1.06737	1.04936	1.14976
7.91563	1.06707	1.03365	1.14738
7.92188	1.06613	1.03827	1.14171
7.92812	1.0669	1.0663	1.14063
7.93438	1.0665	1.03131	1.13785
7.94062	1.06607	1.03439	1.13601
7.94688	1.06515	1.0481	1.13399
7.95312	1.06485	1.05936	1.1322
7.95937	1.06477	1.02851	1.1286
7.96563	1.06578	1.03989	1.12624
7.97187	1.06639	1.04972	1.12418
7.97813	1.06678	1.04518	1.12228
7.98438	1.06762	1.04606	1.12299
7.99062	1.06672	1.03602	1.12056
7.99688	1.06733	1.0329	1.11685
8.00313	1.06843	1.03379	1.11373
8.00938	1.06636	1.03717	1.11254
8.01562	1.06663	1.0591	1.11171
8.02187	1.06787	1.05546	1.10808
8.02812	1.06731	1.06462	1.10707
8.03438	1.06494	1.04659	1.1076
8.04063	1.06563	1.03568	1.10161
8.04688	1.06687	1.03272	1.10088
8.05312	1.06432	1.03383	1.09951
8.05937	1.06575	1.02914	1.1024
8.06563	1.0643	1.06778	1.09823
8.07188	1.0643	1.05692	1.09477
8.07812	1.06216	1.0635	1.09733
8.08437	1.06014	1.06981	1.09346
8.09062	1.06005	1.03466	1.09651
8.09688	1.05851	1.05687	1.09254
8.10313	1.05943	1.08291	1.09351
8.10938	1.05578	1.06359	1.09373
8.11562	1.05443	1.0752	1.09181
8.12187	1.05273	1.08944	1.08854
8.12813	1.05196	1.07141	1.09015
8.13438	1.04895	1.08162	1.09044
8.14062	1.04775	1.09832	1.09024
8.14687	1.04485	1.08711	1.08978
8.15312	1.04268	1.0746	1.08971
8.15938	1.04084	1.08546	1.08992
8.16563	1.0362	1.10397	1.08689
8.17188	1.03544	1.07915	1.08707
8.17812	1.0307	1.10526	1.08741
8.18437	1.02881	1.10118	1.0887
8.19063	1.02682	1.11454	1.08787
8.19688	1.0213	1.13511	1.08825
8.20312	1.02033	1.14361	1.08458
8.20937	1.01573	1.12667	1.0883
8.21562	1.01167	1.12294	1.08471
8.22188	1.01012	1.13722	1.08643
8.22813	1.00583	1.131	1.08025
8.23438	1.00258	1.14475	1.08303
8.24062	0.999054	1.12675	1.0821
8.24687	0.995779	1.1647	1.08191
8.25313	0.99237	1.16246	1.08343
8.25938	0.988994	1.16575	1.07913
8.26562	0.98587	1.16821	1.08115
8.27187	0.98096	1.15942	1.07571
8.27812	0.978192	1.16235	1.07447
8.28438	0.974369	1.14765	1.07226
8.29063	0.970407	1.15814	1.07216
8.29688	0.966783	1.17186	1.06996
8.30312	0.96402	1.13701	1.06829
8.30937	0.959457	1.16011	1.06582
8.31563	0.957813	1.16207	1.062
8.32188	0.954261	1.1579	1.06171
8.32812	0.952482	1.14104	1.05706
8.33437	0.948247	1.11456	1.05541
8.34062	0.944726	1.13912	1.0492
8.34688	0.94352	1.13834	1.04819
8.35313	0.940889	1.10899	1.04833
8.35938	0.940455	1.12188	1.039
8.36562	0.938259	1.09584	1.039
8.37187	0.934327	1.09946	1.03678
8.37813	0.933871	1.10443	1.03233
8.38438	0.931389	1.09675	1.02777
8.39062	0.930555	1.06977	1.02367
8.39687	0.928493	1.07873	1.0168
8.40312	0.92798	1.06523	1.01395
8.40938	0.926297	1.07191	1.00694
8.41563	0.925437	1.07484	1.00223
8.42188	0.92611	1.05327	1.00293
8.42812	0.924948	1.06173	0.993874
8.43437	0.925605	1.03676	0.991324
8.44063	0.923782	1.04623	0.984254
8.44688	0.926007	1.0153	0.981505
8.45312	0.924157	1.02242	0.97717
8.45937	0.923816	1.02449	0.969792
8.46562	0.925854	1.02789	0.965622
8.47188	0.924017	0.997382	0.958432
8.47813	0.924001	0.990233	0.955093
8.48438	0.926219	0.987663	0.947033
8.49062	0.926774	0.967002	0.944404
8.49687	0.927444	0.965248	0.936895
8.50313	0.927376	0.975452	0.930267
8.50938	0.926996	0.96982	0.92591
8.51562	0.927653	0.989477	0.921882
8.52187	0.927231	0.961576	0.916887
8.52812	0.927956	0.950703	0.910964
8.53438	0.930378	0.937334	0.904231
8.54063	0.931654	0.94507	0.897642
8.54688	0.93183	0.970093	0.891003
8.55312	0.93103	0.928524	0.889587
8.55937	0.931455	0.920395	0.882562
8.56563	0.933374	0.921344	0.878745
8.57188	0.933719	0.932854	0.871811
8.57812	0.932929	0.917464	0.862472
8.58437	0.933231	0.912653	0.862673
8.59062	0.934528	0.925207	0.85726
8.59688	0.933476	0.901121	0.852561
8.60313	0.933757	0.903056	0.846563
8.60938	0.933878	0.902177	0.840352
8.61562	0.932778	0.904966	0.840264
8.62187	0.932336	0.886751	0.832989
8.62813	0.932827	0.896325	0.826359
8.63438	0.932658	0.902543	0.823352
8.64062	0.931665	0.889767	0.821262
8.64687	0.930141	0.887625	0.81532
8.65312	0.930729	0.891581	0.813403
8.65938	0.930449	0.878767	0.809059
8.66563	0.929535	0.885707	0.802032
8.67188	0.927415	0.883898	0.800452
8.67812	0.926487	0.877312	0.796638
8.68437	0.926333	0.902156	0.79611
8.69063	0.924241	0.87532	0.790157
8.69688	0.923413	0.854909	0.786729
8.70312	0.921652	0.858965	0.787516
8.70937	0.920253	0.850768	0.784376
8.71562	0.918363	0.857346	0.780713
8.72188	0.916838	0.845806	0.777584
8.72813	0.91348	0.849849	0.775511
8.73438	0.913339	0.854928	0.772479
8.74062	0.910248	0.832962	0.772051
8.74687	0.909065	0.840351	0.767468
8.75313	0.907031	0.832988	0.767328
8.75938	0.904583	0.841814	0.766209
8.76562	0.903541	0.844364	0.765665
8.77187	0.900193	0.832239	0.761677
8.77812	0.900412	0.827834	0.761226
8.78438	0.895803	0.823441	0.761145
8.79063	0.894585	0.824446	0.758279
8.79688	0.893713	0.808071	0.75762
8.80312	0.890741	0.806305	0.758278
8.80937	0.889618	0.816402	0.757863
8.81563	0.888147	0.808757	0.754215
8.82188	0.886728	0.801749	0.755951
8.82812	0.883257	0.792604	0.756147
8.83437	0.880967	0.795996	0.756224
8.84062	0.880674	0.799376	0.754063
8.84688	0.878741	0.802031	0.75541
8.85313	0.877024	0.793342	0.754586
8.85938	0.876442	0.79569	0.753188
8.86562	0.874604	0.797624	0.755134
8.87187	0.873002	0.785417	0.754838
8.87813	0.872836	0.782179	0.757541
8.88438	0.872375	0.782397	0.758121
8.89062	0.870411	0.796891	0.759525
8.89687	0.872707	0.794255	0.757053
8.90312	0.87003	0.798694	0.760537
8.90938	0.872321	0.791927	0.758332
8.91563	0.870378	0.781856	0.762021
8.92188	0.869371	0.779252	0.762718
8.92812	0.869605	0.76792	0.764836
8.93437	0.871051	0.797929	0.764325
8.94063	0.870823	0.764573	0.766353
8.94688	0.871545	0.789402	0.764913
8.95312	0.873612	0.766433	0.766947
8.95937	0.874643	0.763769	0.769812
8.96562	0.876096	0.755934	0.769581
8.97188	0.876689	0.753887	0.771886
8.97813	0.878816	0.741717	0.774672
8.98438	0.880569	0.762697	0.776026
8.99062	0.88185	0.754607	0.777373
8.99687	0.88488	0.750395	0.776635
9.00313	0.886492	0.769398	0.77941
9.00938	0.888238	0.768134	0.780776
9.01562	0.891815	0.767364	0.782177
9.02187	0.892276	0.764433	0.785475
9.02812	0.896	0.782916	0.784763
9.03438	0.896996	0.763202	0.787434
9.04063	0.900178	0.763518	0.792244
9.04688	0.904543	0.771656	0.791234
9.05312	0.908289	0.788168	0.793377
9.05937	0.909149	0.763189	0.795244
9.06563	0.914077	0.776063	0.795792
9.07188	0.916684	0.790165	0.79647
9.07812	0.918678	0.784416	0.798403
9.08437	0.923335	0.802928	0.801961
9.09062	0.925767	0.781195	0.800726
9.09688	0.928912	0.787376	0.802871
9.10313	0.932106	0.804356	0.804917
9.10938	0.935898	0.819842	0.804779
9.11562	0.93838	0.804271	0.807317
9.12187	0.943421	0.818174	0.810523
9.12813	0.945644	0.824643	0.812346
9.13438	0.94864	0.833779	0.811732
9.14062	0.951048	0.837716	0.813269
9.14687	0.955137	0.844129	0.813816
9.15312	0.957036	0.857784	0.817203
9.15938	0.959991	0.863292	0.814787
9.16563	0.96272	0.864878	0.817295
9.17188	0.966347	0.879683	0.819419
9.17812	0.967124	0.885896	0.819917
9.18437	0.97173	0.905755	0.818168
9.19063	0.973713	0.88093	0.820588
9.19688	0.973944	0.906701	0.822182
9.20312	0.978532	0.906982	0.821736
9.20937	0.979757	0.930948	0.822935
9.21562	0.981	0.948345	0.824171
9.22188	0.983922	0.920615	0.824385
9.22813	0.985984	0.937507	0.824081
9.23438	0.987658	0.933892	0.825401
9.24062	0.989373	0.934504	0.824737
9.24687	0.99108	0.952805	0.825804
9.25313	0.992163	0.952359	0.82563
9.25938	0.992333	0.956862	0.826882
9.26562	0.993528	0.980463	0.825783
9.27187	0.994013	0.957356	0.827574
9.27812	0.995856	0.976893	0.827244
9.28438	0.99615	0.974835	0.828593
9.29063	0.99721	0.979551	0.826963
9.29688	0.997904	0.963141	0.830686
9.30312	0.996743	0.9698	0.829202
9.30937	0.998477	0.960187	0.829928
9.31563	0.997016	0.992562	0.827336
9.32188	0.997012	0.982113	0.827326
9.32812	0.996454	0.978682	0.830047
9.33437	0.995283	0.976729	0.828534
9.34062	0.995128	0.981568	0.831899
9.34688	0.995084	0.988684	0.830126
9.35313	0.994435	0.993036	0.831459
9.35938	0.993603	0.995182	0.832432
9.36562	0.991006	0.999512	0.832833
9.37187	0.992324	0.990433	0.83202
9.37813	0.989627	0.99512	0.831944
9.38438	0.990493	0.986888	0.831543
9.39062	0.987255	1.01271	0.834337
9.39687	0.986575	1.01644	0.834804
9.40312	0.986762	1.0112	0.834142
9.40938	0.985502	0.99729	0.836498
9.41563	0.983837	1.00536	0.833475
9.42188	0.982251	1.02052	0.836399
9.42812	0.979863	1.01161	0.836179
9.43437	0.978803	1.02393	0.838313
9.44063	0.977601	1.03165	0.837393
9.44688	0.976105	1.01369	0.839532
9.45312	0.974329	1.03456	0.841503
9.45937	0.972967	1.02094	0.838776
9.46562	0.970089	1.00539	0.841566
9.47188	0.97014	1.01415	0.844376
9.47813	0.967999	1.00515	0.843604
9.48438	0.966789	1.00365	0.84499
9.49062	0.965108	1.01992	0.845701
9.49687	0.964346	1.00544	0.849934
9.50313	0.962514	1.01449	0.848273
9.50938	0.961558	1.02165	0.852969
9.51562	0.960864	1.01739	0.853957
9.52187	0.959402	1.02109	0.85561
9.52812	0.957698	1.02213	0.855823
9.53438	0.957518	0.993939	0.858368
9.54063	0.955802	1.00882	0.86157
9.54688	0.955109	0.987737	0.863815
9.55312	0.953323	1.00065	0.864793
9.55937	0.951509	1.00731	0.869403
9.56563	0.950501	1.00329	0.872296
9.57188	0.951864	1.01071	0.87241
9.57812	0.952784	0.990376	0.877758
9.58437	0.952238	0.994138	0.880678
9.59062	0.951	1.01581	0.882959
9.59688	0.950457	0.994765	0.88598
9.60313	0.950699	0.990086	0.888713
9.60938	0.951043	1.00423	0.892532
9.61562	0.949836	0.989245	0.895584
9.62187	0.949062	0.991851	0.898906
9.62813	0.950488	0.997988	0.90401
9.63438	0.950629	0.995573	0.906412
9.64062	0.950298	0.983518	0.913444
9.64687	0.951544	1.00056	0.914787
9.65312	0.951797	0.993169	0.916948
9.65938	0.953252	0.992485	0.924082
9.66563	0.953652	0.988717	0.924703
9.67188	0.954255	0.989665	0.929614
9.67812	0.956446	0.9889	0.93381
9.68437	0.957051	0.991293	0.939139
9.69063	0.956619	0.991464	0.944398
9.69688	0.958098	1.00193	0.947111
9.70312	0.960094	0.994266	0.952164
9.70937	0.961006	0.991459	0.954571
9.71562	0.962321	1.00909	0.9613
9.72188	0.963353	1.00602	0.968671
9.72813	0.964986	0.988909	0.971269
9.73438	0.966332	1.00698	0.974066
9.74062	0.966526	1.00029	0.981995
9.74687	0.968515	1.00583	0.986208
9.75313	0.969022	1.01212	0.98856
9.75938	0.970672	1.02511	0.995876
9.76562	0.971742	1.02933	0.999813
9.77187	0.974345	1.02852	1.00774
9.77812	0.974189	1.02436	1.01298
9.78438	0.975897	1.03492	1.01741
9.79063	0.977646	1.04446	1.02127
9.79688	0.978213	1.01661	1.0283
9.80312	0.980043	1.01406	1.03484
9.80937	0.982517	1.02075	1.03818
9.81563	0.981833	1.03109	1.04221
9.82188	0.984324	1.00878	1.04858
9.82812	0.985462	1.01902	1.05459
9.83437	0.98588	1.02004	1.06027
9.84062	0.988542	1.01693	1.06478
9.84688	0.989914	1.02917	1.06971
9.85313	0.990646	1.03174	1.07792
9.85938	0.992047	1.02385	1.08072
9.86562	0.992809	1.04278	1.08579
9.87187	0.993508	1.02191	1.09274
9.87813	0.993875	1.03038	1.09483
9.88438	0.996086	1.02269	1.10517
9.89062	0.997273	1.02524	1.10672
9.89687	0.99828	1.03253	1.11372
9.90312	0.999168	1.04388	1.11921
9.90938	1.00046	1.05397	1.12265
9.91563	1.00043	1.03392	1.12996
9.92188	1.00218	1.02993	1.1341
9.92812	1.00275	1.03229	1.13817
9.93437	1.00517	1.04673	1.1462
9.94063	1.00355	1.02225	1.14788
9.94688	1.00467	1.03706	1.15466
9.95312	1.00677	1.02719	1.16064
9.95937	1.00678	1.04406	1.16616
9.96562	1.00654	1.04251	1.17125
9.97188	1.00792	1.03694	1.17629
9.97813	1.00804	1.04842	1.18394
9.98438	1.00884	1.05722	1.18622
9.99062	1.01024	1.05149	1.19045
9.99687	1.00906	1.06828	1.19135

## Sheet: Fig. 1c
ly	fz
0.01638	0.97374
0.020475	0.972117
0.024571	0.967855
0.028666	0.969997
0.032761	0.973138
0.036856	0.967843
0.040951	0.961696
0.045046	0.966911
0.049141	0.977006
0.053236	0.978061
0.057331	0.972718
0.061426	0.971687
0.065521	0.972861
0.069616	0.969587
0.073712	0.967242
0.077807	0.97142
0.081902	0.973356
0.085997	0.966725
0.090092	0.963286
0.094187	0.971978
0.098282	0.980027
0.102377	0.975522
0.106472	0.96957
0.110567	0.97409
0.114662	0.978122
0.118757	0.969868
0.122853	0.961355
0.126948	0.966138
0.131043	0.973245
0.135138	0.968891
0.139233	0.963259
0.143328	0.96973
0.147423	0.978224
0.151518	0.97498
0.155613	0.968257
0.159708	0.96977
0.163803	0.97193
0.167899	0.966649
0.171994	0.963758
0.176089	0.969169
0.180184	0.9701
0.184279	0.961859
0.188374	0.960571
0.192469	0.970762
0.196564	0.973494
0.200659	0.964541
0.204754	0.965909
0.208849	0.981064
0.212944	0.982831
0.21704	0.965906
0.221135	0.962313
0.22523	0.982029
0.229325	0.991336
0.23342	0.97488
0.237515	0.96289
0.24161	0.971395
0.245705	0.975491
0.2498	0.96629
0.253895	0.968731
0.25799	0.980956
0.262086	0.970408
0.266181	0.949138
0.270276	0.964874
0.274371	0.999243
0.278466	0.982005
0.282561	0.928687
0.286656	0.934048
0.290751	0.994238
0.294846	0.988818
0.298941	0.894952
0.303036	0.845384
0.307131	0.888872
0.311227	0.882344
0.315322	0.743866
0.319417	0.620758
0.323512	0.644997
0.327607	0.704668
0.331702	0.651749
0.335797	0.565438
0.339892	0.58444
0.343987	0.632074
0.348082	0.562458
0.352177	0.451333
0.356272	0.46627
0.360368	0.548857
0.364463	0.515436
0.368558	0.3987
0.372653	0.387373
0.376748	0.473181
0.380843	0.467813
0.384938	0.355329
0.389033	0.317598
0.393128	0.394741
0.397223	0.422079
0.401318	0.343739
0.405414	0.300443
0.409509	0.349462
0.413604	0.370722
0.417699	0.316753
0.421794	0.296711
0.425889	0.344882
0.429984	0.355418
0.434079	0.309501
0.438174	0.318283
0.442269	0.38403
0.446364	0.377441
0.450459	0.306603
0.454555	0.331737
0.45865	0.450976
0.462745	0.469394
0.46684	0.360106
0.470935	0.338791
0.47503	0.47161
0.479125	0.540239
0.48322	0.439973
0.487315	0.375682
0.49141	0.478462
0.495505	0.558754
0.4996	0.465673
0.503696	0.376502
0.507791	0.464556
0.511886	0.567883
0.515981	0.485643
0.520076	0.35041
0.524171	0.384453
0.528266	0.499208
0.532361	0.471861
0.536456	0.348796
0.540551	0.335955
0.544646	0.418805
0.548742	0.420305
0.552837	0.340555
0.556932	0.327147
0.561027	0.379557
0.565122	0.373641
0.569217	0.321267
0.573312	0.334111
0.577407	0.384704
0.581502	0.362199
0.585597	0.308122
0.589692	0.342124
0.593787	0.414179
0.597883	0.389486
0.601978	0.319033
0.606073	0.356089
0.610168	0.457838
0.614263	0.453362
0.618358	0.368354
0.622453	0.385725
0.626548	0.501984
0.630643	0.529065
0.634738	0.446396
0.638833	0.440596
0.642929	0.555537
0.647024	0.61095
0.651119	0.541053
0.655214	0.515566
0.659309	0.619769
0.663404	0.69702
0.667499	0.64526
0.671594	0.611068
0.675689	0.724549
0.679784	0.867011
0.683879	0.885174
0.687974	0.846765
0.69207	0.890751
0.696165	0.977886
0.70026	0.986556
0.704355	0.939426
0.70845	0.944416
0.712545	0.993993
0.71664	0.99855
0.720735	0.96037
0.72483	0.956028
0.728925	0.986717
0.73302	0.987222
0.737115	0.955894
0.741211	0.951057
0.745306	0.976965
0.749401	0.982676
0.753496	0.961425
0.757591	0.955594
0.761686	0.972294
0.765781	0.977416
0.769876	0.965965
0.773971	0.965496
0.778066	0.977034
0.782161	0.97631
0.786257	0.965453
0.790352	0.967051
0.794447	0.976886
0.798542	0.973701
0.802637	0.964107
0.806732	0.969989
0.810827	0.983844
0.814922	0.981809
0.819017	0.968768
0.823112	0.968018
0.827207	0.977969
0.831302	0.978932
0.835398	0.971579
0.839493	0.971463
0.843588	0.976053
0.847683	0.971753
0.851778	0.963422
0.855873	0.965329
0.859968	0.973031
0.864063	0.972968
0.868158	0.968977
0.872253	0.97247
0.876348	0.977856
0.880443	0.973106
0.884539	0.963443
0.888634	0.96157
0.892729	0.966028
0.896824	0.969181
0.900919	0.972906
0.905014	0.9784
0.909109	0.977013
0.913204	0.968483
0.917299	0.968537
0.921394	0.980749
0.925489	0.984131
0.929585	0.968762
0.93368	0.957878
0.937775	0.970098
0.94187	0.985721
0.945965	0.979556
0.95006	0.963392
0.954155	0.963441
0.95825	0.975793
0.962345	0.978442
0.96644	0.97161
0.970535	0.971992
0.97463	0.978797
0.978726	0.977856
0.982821	0.970613
0.986916	0.96975

## Sheet: Fig. 1d
ly	Li	P	S	density
0.0163803	0.378926	0.12326	0.497813	1.79173
0.0204754	0.373051	0.12555	0.501399	1.79329
0.0245705	0.375251	0.124548	0.500201	1.7804
0.0286656	0.373847	0.124749	0.501404	1.78604
0.0327607	0.376262	0.125151	0.498587	1.76976
0.0368558	0.373798	0.122596	0.503606	1.78847
0.0409509	0.372786	0.127617	0.499597	1.78145
0.0450459	0.378812	0.121589	0.499599	1.77571
0.049141	0.379172	0.124246	0.496582	1.77121
0.0532361	0.373301	0.126299	0.5004	1.79344
0.0573312	0.373128	0.126265	0.500607	1.77157
0.0614263	0.376765	0.12263	0.500605	1.77041
0.0655214	0.373194	0.12199	0.504815	1.78686
0.0696165	0.375348	0.127634	0.497018	1.79853
0.0737115	0.370445	0.126151	0.503404	1.79557
0.0778066	0.377473	0.12394	0.498587	1.76747
0.0819017	0.373451	0.123551	0.502999	1.79267
0.0859968	0.37495	0.123645	0.501405	1.78251
0.0900919	0.376765	0.125454	0.497781	1.77017
0.094187	0.37399	0.12399	0.502019	1.77364
0.0982821	0.374455	0.12733	0.498215	1.80465
0.102377	0.372745	0.127856	0.499399	1.7894
0.106472	0.379393	0.124201	0.496406	1.78288
0.110567	0.378776	0.127186	0.494038	1.7924
0.114662	0.373892	0.125302	0.500806	1.77802
0.118757	0.377175	0.125051	0.497774	1.76368
0.122853	0.377679	0.124949	0.497372	1.76412
0.126948	0.377518	0.120467	0.502015	1.77125
0.131043	0.373737	0.127677	0.498586	1.77311
0.135138	0.37213	0.125252	0.502618	1.78224
0.139233	0.376202	0.122997	0.500801	1.78365
0.143328	0.374797	0.125203	0.5	1.76622
0.147423	0.376504	0.121893	0.501604	1.78171
0.151518	0.376456	0.125753	0.49779	1.7779
0.155613	0.373538	0.125857	0.500605	1.77653
0.159708	0.377696	0.124135	0.498168	1.75275
0.163803	0.37515	0.126253	0.498597	1.78474
0.167899	0.376202	0.124199	0.499599	1.78354
0.171994	0.37341	0.125975	0.500616	1.74667
0.176089	0.376623	0.125406	0.497971	1.75974
0.180184	0.379562	0.12206	0.498378	1.75567
0.184279	0.374392	0.125608	0.5	1.76698
0.188374	0.373733	0.126469	0.499797	1.76749
0.192469	0.376409	0.125201	0.49839	1.77447
0.196564	0.378788	0.122807	0.498405	1.78706
0.200659	0.37228	0.126511	0.501209	1.78111
0.204754	0.37505	0.122765	0.502185	1.80099
0.208849	0.376938	0.126839	0.496223	1.79541
0.212944	0.375251	0.124548	0.500201	1.7804
0.21704	0.376414	0.123183	0.500404	1.76892
0.221135	0.376905	0.1251	0.497995	1.78063
0.22523	0.38213	0.120862	0.497008	1.77982
0.229325	0.370505	0.129697	0.499798	1.77932
0.23342	0.374396	0.124396	0.501208	1.77853
0.237515	0.384771	0.122317	0.492912	1.74751
0.24161	0.375253	0.125354	0.499393	1.76888
0.245705	0.367347	0.124898	0.507755	1.76794
0.2498	0.372525	0.131313	0.496162	1.77519
0.253895	0.382944	0.120676	0.49638	1.76331
0.25799	0.373523	0.125458	0.501018	1.75939
0.262086	0.368103	0.125654	0.506242	1.79019
0.266181	0.37899	0.120808	0.500202	1.76332
0.270276	0.393241	0.116501	0.490258	1.76356
0.274371	0.369687	0.131917	0.498396	1.79442
0.278466	0.355609	0.134447	0.509944	1.83686
0.282561	0.377559	0.119165	0.503276	1.74273
0.286656	0.410815	0.103309	0.485876	1.70397
0.290751	0.372848	0.136541	0.49061	1.83217
0.294846	0.325788	0.155618	0.518593	1.86474
0.298941	0.374169	0.118355	0.507475	1.72506
0.303036	0.440162	0.096146	0.463692	1.63787
0.307131	0.381143	0.115861	0.502996	1.77939
0.311227	0.296023	0.171792	0.532185	1.89497
0.315322	0.374896	0.122204	0.5029	1.72763
0.319417	0.448408	0.0817031	0.469889	1.71636
0.323512	0.384918	0.124509	0.490573	1.80152
0.327607	0.279412	0.171569	0.54902	1.93446
0.331702	0.365117	0.140644	0.494239	1.81939
0.335797	0.45727	0.0795413	0.463189	1.76063
0.339892	0.388483	0.107461	0.504055	1.73935
0.343987	0.277754	0.180026	0.54222	1.84599
0.348082	0.358953	0.127964	0.513083	1.78119
0.352177	0.457804	0.0784167	0.463779	1.74331
0.356272	0.412362	0.100762	0.486876	1.62149
0.360368	0.272179	0.180879	0.546942	1.84756
0.364463	0.340417	0.149162	0.510421	1.81635
0.368558	0.460236	0.0773196	0.462445	1.76287
0.372653	0.430089	0.0934977	0.476413	1.58259
0.376748	0.276055	0.180879	0.543066	1.84037
0.380843	0.317202	0.159414	0.523383	1.86997
0.384938	0.4596	0.0778354	0.462565	1.75251
0.389033	0.44152	0.088137	0.470343	1.58876
0.393128	0.275387	0.180723	0.54389	1.84321
0.397223	0.299632	0.167826	0.532542	1.89137
0.401318	0.455501	0.0788584	0.46564	1.7384
0.405414	0.44668	0.084507	0.468813	1.63922
0.409509	0.277541	0.179334	0.543126	1.85357
0.413604	0.281566	0.176347	0.542088	1.87308
0.417699	0.454157	0.0815851	0.464258	1.68282
0.421794	0.450408	0.0816803	0.467911	1.68855
0.425889	0.285293	0.176991	0.537716	1.8636
0.429984	0.276923	0.179487	0.54359	1.85313
0.434079	0.44395	0.0849858	0.471064	1.63534
0.438174	0.45885	0.0789177	0.462232	1.72997
0.442269	0.295129	0.169873	0.534998	1.89999
0.446364	0.273276	0.181034	0.54569	1.84392
0.450459	0.437156	0.0888701	0.473974	1.57636
0.454555	0.460341	0.0778354	0.461824	1.75091
0.45865	0.322227	0.157253	0.52052	1.8618
0.462745	0.273042	0.18174	0.545219	1.83714
0.46684	0.42944	0.0933565	0.477204	1.55017
0.470935	0.461765	0.0772059	0.461029	1.76216
0.47503	0.346263	0.145859	0.507879	1.82586
0.479125	0.272727	0.181818	0.545455	1.83692
0.48322	0.40997	0.104426	0.485604	1.60162
0.487315	0.461341	0.0769513	0.461708	1.76894
0.49141	0.3762	0.123591	0.500209	1.71142
0.495505	0.272727	0.181818	0.545455	1.83692
0.4996	0.389802	0.113359	0.496839	1.67077
0.503696	0.460946	0.0770077	0.462046	1.7685
0.507791	0.400685	0.112158	0.487158	1.62451
0.511886	0.272727	0.181818	0.545455	1.83692
0.515981	0.358337	0.13616	0.505503	1.7868
0.520076	0.460748	0.077036	0.462216	1.76827
0.524171	0.422689	0.0959264	0.481384	1.54881
0.528266	0.273671	0.181582	0.544747	1.83758
0.532361	0.327369	0.149654	0.522977	1.85084
0.536456	0.459041	0.0774908	0.463469	1.76155
0.540551	0.433906	0.0905579	0.475536	1.56026
0.544646	0.273984	0.181504	0.544512	1.8378
0.548742	0.301671	0.16755	0.530779	1.89514
0.552837	0.458271	0.0782414	0.463487	1.74623
0.556932	0.44522	0.0861715	0.468609	1.61026
0.561027	0.277253	0.180258	0.542489	1.84453
0.565122	0.286133	0.175534	0.538333	1.87312
0.569217	0.452744	0.0800305	0.467226	1.71861
0.573312	0.451512	0.0824499	0.466038	1.67047
0.577407	0.280374	0.177995	0.541631	1.85785
0.581502	0.278941	0.179411	0.541649	1.85015
0.585597	0.451613	0.083632	0.464755	1.64656
0.589692	0.456333	0.0793951	0.464272	1.72484
0.593787	0.293356	0.172587	0.534058	1.86426
0.597883	0.274569	0.181034	0.544397	1.84152
0.601978	0.441226	0.088581	0.470193	1.58132
0.606073	0.458488	0.0778354	0.463677	1.75491
0.610168	0.31009	0.162428	0.527482	1.8676
0.614263	0.273866	0.181425	0.544708	1.83882
0.618358	0.428693	0.0923797	0.478927	1.58261
0.622453	0.460662	0.0772059	0.462132	1.76455
0.626548	0.340089	0.14998	0.509931	1.83177
0.630643	0.273866	0.181425	0.544708	1.83882
0.634738	0.41688	0.0997442	0.483376	1.60213
0.638833	0.460059	0.0776627	0.462278	1.75543
0.642929	0.362963	0.126337	0.5107	1.76189
0.647024	0.27555	0.181113	0.543338	1.83891
0.651119	0.39267	0.104712	0.502618	1.74327
0.655214	0.456264	0.0782061	0.46553	1.75967
0.659309	0.364978	0.137216	0.497806	1.81274
0.663404	0.278261	0.173913	0.547826	1.91041
0.667499	0.379897	0.12782	0.492283	1.79792
0.671594	0.453077	0.0811538	0.465769	1.7021
0.675689	0.370772	0.124426	0.504802	1.72174
0.679784	0.298093	0.16874	0.533167	1.87026
0.683879	0.374899	0.118241	0.50686	1.77377
0.687974	0.439418	0.0949111	0.46567	1.64675
0.69207	0.374844	0.123288	0.501868	1.72406
0.696165	0.321153	0.150629	0.528218	1.86599
0.70026	0.3684	0.1368	0.4948	1.80088
0.704355	0.407467	0.104777	0.487756	1.71944
0.70845	0.378124	0.120852	0.501024	1.74078
0.712545	0.351926	0.135634	0.51244	1.82801
0.71664	0.367788	0.13141	0.500801	1.79969
0.720735	0.392212	0.118828	0.48896	1.74858
0.72483	0.381468	0.118331	0.500201	1.77142
0.728925	0.37247	0.129555	0.497976	1.77187
0.73302	0.37113	0.127463	0.501407	1.7869
0.737115	0.373274	0.122665	0.504062	1.76514
0.741211	0.380435	0.12037	0.499195	1.7669
0.745306	0.372065	0.12753	0.500405	1.77284
0.749401	0.377651	0.12398	0.498369	1.74928
0.753496	0.373436	0.124344	0.50222	1.77542
0.757591	0.376665	0.12394	0.499394	1.76907
0.761686	0.382294	0.123541	0.494165	1.76365
0.765781	0.374394	0.12601	0.499596	1.77267
0.769876	0.368846	0.125908	0.505246	1.78509
0.773971	0.373382	0.128236	0.498382	1.77161
0.778066	0.376812	0.124799	0.49839	1.77371
0.782161	0.372676	0.125707	0.501617	1.77466
0.786257	0.371851	0.12555	0.502599	1.79569
0.790352	0.375303	0.125101	0.499596	1.77238
0.794447	0.380666	0.122343	0.496992	1.77267
0.798542	0.3747	0.1245	0.500801	1.78794
0.802637	0.37793	0.124091	0.497979	1.76441
0.806732	0.376613	0.125	0.498387	1.77123
0.810827	0.376623	0.124188	0.499188	1.75985
0.814922	0.374396	0.127214	0.49839	1.77829
0.819017	0.375403	0.125	0.499597	1.77362
0.823112	0.375861	0.123532	0.500608	1.76498
0.827207	0.373523	0.12668	0.499796	1.75928
0.831302	0.376106	0.124698	0.499195	1.77654
0.835398	0.373344	0.127258	0.499398	1.78539
0.839493	0.376262	0.12394	0.499798	1.76987
0.843588	0.374949	0.125661	0.49939	1.75944
0.847683	0.375964	0.123833	0.500203	1.76046
0.851778	0.373648	0.123348	0.503004	1.78942
0.855873	0.375	0.124593	0.500407	1.75728
0.859968	0.382199	0.123641	0.49416	1.76241
0.864063	0.375651	0.126151	0.498198	1.78519
0.868158	0.37284	0.125753	0.501406	1.78509
0.872253	0.375149	0.124652	0.500199	1.79633
0.876348	0.378905	0.122921	0.498174	1.75618
0.880443	0.373688	0.125101	0.501211	1.77558
0.884539	0.369293	0.126869	0.503838	1.78196
0.888634	0.375457	0.123527	0.501016	1.76005
0.892729	0.377275	0.122119	0.500607	1.76517
0.896824	0.379085	0.125817	0.495098	1.74347
0.900919	0.373903	0.127294	0.498803	1.79502
0.905014	0.376048	0.124551	0.499401	1.79025
0.909109	0.372447	0.125751	0.501802	1.79161
0.913204	0.37299	0.124196	0.502814	1.78421
0.917299	0.378238	0.123954	0.497808	1.78877
0.921394	0.369376	0.126677	0.503946	1.82429
0.925489	0.373761	0.127229	0.499009	1.80749
0.929585	0.376546	0.126446	0.497008	1.79052
0.93368	0.380242	0.119758	0.5	1.76449
0.937775	0.378629	0.122581	0.49879	1.76744
0.94187	0.371795	0.128606	0.499599	1.79195
0.945965	0.372233	0.127163	0.500604	1.7833
0.95006	0.374542	0.122814	0.502643	1.76048
0.954155	0.374392	0.122771	0.502836	1.76722
0.95825	0.374196	0.126206	0.499598	1.78164
0.962345	0.3696	0.1268	0.5036	1.79936
0.96644	0.378672	0.124748	0.496579	1.77073
0.970535	0.378909	0.123095	0.497995	1.77681
0.97463	0.368039	0.129136	0.502825	1.78641
0.978726	0.376305	0.127309	0.496386	1.77878
0.982821	0.372533	0.125252	0.502215	1.78144
0.986916	0.376561	0.125252	0.498188	1.77345

## Sheet: Fig. 1e
r	gr_crystal (Li-S)	gr_glass (Li-S)	gr_glass-ceramic (Li-S)	nr_crystal (Li-S)	nr_glass (Li-S)	nr_glass-ceramic (Li-S)
0.003125	0	0	0	0	0	0
0.009375	0	0	0	0	0	0
0.015625	0	0	0	0	0	0
0.021875	0	0	0	0	0	0
0.028125	0	0	0	0	0	0
0.034375	0	0	0	0	0	0
0.040625	0	0	0	0	0	0
0.046875	0	0	0	0	0	0
0.053125	0	0	0	0	0	0
0.059375	0	0	0	0	0	0
0.065625	0	0	0	0	0	0
0.071875	0	0	0	0	0	0
0.078125	0	0	0	0	0	0
0.084375	0	0	0	0	0	0
0.090625	0	0	0	0	0	0
0.096875	0	0	0	0	0	0
0.103125	0	0	0	0	0	0
0.109375	0	0	0	0	0	0
0.115625	0	0	0	0	0	0
0.121875	0	0	0	0	0	0
0.128125	0	0	0	0	0	0
0.134375	0	0	0	0	0	0
0.140625	0	0	0	0	0	0
0.146875	0	0	0	0	0	0
0.153125	0	0	0	0	0	0
0.159375	0	0	0	0	0	0
0.165625	0	0	0	0	0	0
0.171875	0	0	0	0	0	0
0.178125	0	0	0	0	0	0
0.184375	0	0	0	0	0	0
0.190625	0	0	0	0	0	0
0.196875	0	0	0	0	0	0
0.203125	0	0	0	0	0	0
0.209375	0	0	0	0	0	0
0.215625	0	0	0	0	0	0
0.221875	0	0	0	0	0	0
0.228125	0	0	0	0	0	0
0.234375	0	0	0	0	0	0
0.240625	0	0	0	0	0	0
0.246875	0	0	0	0	0	0
0.253125	0	0	0	0	0	0
0.259375	0	0	0	0	0	0
0.265625	0	0	0	0	0	0
0.271875	0	0	0	0	0	0
0.278125	0	0	0	0	0	0
0.284375	0	0	0	0	0	0
0.290625	0	0	0	0	0	0
0.296875	0	0	0	0	0	0
0.303125	0	0	0	0	0	0
0.309375	0	0	0	0	0	0
0.315625	0	0	0	0	0	0
0.321875	0	0	0	0	0	0
0.328125	0	0	0	0	0	0
0.334375	0	0	0	0	0	0
0.340625	0	0	0	0	0	0
0.346875	0	0	0	0	0	0
0.353125	0	0	0	0	0	0
0.359375	0	0	0	0	0	0
0.365625	0	0	0	0	0	0
0.371875	0	0	0	0	0	0
0.378125	0	0	0	0	0	0
0.384375	0	0	0	0	0	0
0.390625	0	0	0	0	0	0
0.396875	0	0	0	0	0	0
0.403125	0	0	0	0	0	0
0.409375	0	0	0	0	0	0
0.415625	0	0	0	0	0	0
0.421875	0	0	0	0	0	0
0.428125	0	0	0	0	0	0
0.434375	0	0	0	0	0	0
0.440625	0	0	0	0	0	0
0.446875	0	0	0	0	0	0
0.453125	0	0	0	0	0	0
0.459375	0	0	0	0	0	0
0.465625	0	0	0	0	0	0
0.471875	0	0	0	0	0	0
0.478125	0	0	0	0	0	0
0.484375	0	0	0	0	0	0
0.490625	0	0	0	0	0	0
0.496875	0	0	0	0	0	0
0.503125	0	0	0	0	0	0
0.509375	0	0	0	0	0	0
0.515625	0	0	0	0	0	0
0.521875	0	0	0	0	0	0
0.528125	0	0	0	0	0	0
0.534375	0	0	0	0	0	0
0.540625	0	0	0	0	0	0
0.546875	0	0	0	0	0	0
0.553125	0	0	0	0	0	0
0.559375	0	0	0	0	0	0
0.565625	0	0	0	0	0	0
0.571875	0	0	0	0	0	0
0.578125	0	0	0	0	0	0
0.584375	0	0	0	0	0	0
0.590625	0	0	0	0	0	0
0.596875	0	0	0	0	0	0
0.603125	0	0	0	0	0	0
0.609375	0	0	0	0	0	0
0.615625	0	0	0	0	0	0
0.621875	0	0	0	0	0	0
0.628125	0	0	0	0	0	0
0.634375	0	0	0	0	0	0
0.640625	0	0	0	0	0	0
0.646875	0	0	0	0	0	0
0.653125	0	0	0	0	0	0
0.659375	0	0	0	0	0	0
0.665625	0	0	0	0	0	0
0.671875	0	0	0	0	0	0
0.678125	0	0	0	0	0	0
0.684375	0	0	0	0	0	0
0.690625	0	0	0	0	0	0
0.696875	0	0	0	0	0	0
0.703125	0	0	0	0	0	0
0.709375	0	0	0	0	0	0
0.715625	0	0	0	0	0	0
0.721875	0	0	0	0	0	0
0.728125	0	0	0	0	0	0
0.734375	0	0	0	0	0	0
0.740625	0	0	0	0	0	0
0.746875	0	0	0	0	0	0
0.753125	0	0	0	0	0	0
0.759375	0	0	0	0	0	0
0.765625	0	0	0	0	0	0
0.771875	0	0	0	0	0	0
0.778125	0	0	0	0	0	0
0.784375	0	0	0	0	0	0
0.790625	0	0	0	0	0	0
0.796875	0	0	0	0	0	0
0.803125	0	0	0	0	0	0
0.809375	0	0	0	0	0	0
0.815625	0	0	0	0	0	0
0.821875	0	0	0	0	0	0
0.828125	0	0	0	0	0	0
0.834375	0	0	0	0	0	0
0.840625	0	0	0	0	0	0
0.846875	0	0	0	0	0	0
0.853125	0	0	0	0	0	0
0.859375	0	0	0	0	0	0
0.865625	0	0	0	0	0	0
0.871875	0	0	0	0	0	0
0.878125	0	0	0	0	0	0
0.884375	0	0	0	0	0	0
0.890625	0	0	0	0	0	0
0.896875	0	0	0	0	0	0
0.903125	0	0	0	0	0	0
0.909375	0	0	0	0	0	0
0.915625	0	0	0	0	0	0
0.921875	0	0	0	0	0	0
0.928125	0	0	0	0	0	0
0.934375	0	0	0	0	0	0
0.940625	0	0	0	0	0	0
0.946875	0	0	0	0	0	0
0.953125	0	0	0	0	0	0
0.959375	0	0	0	0	0	0
0.965625	0	0	0	0	0	0
0.971875	0	0	0	0	0	0
0.978125	0	0	0	0	0	0
0.984375	0	0	0	0	0	0
0.990625	0	0	0	0	0	0
0.996875	0	0	0	0	0	0
1.00313	0	0	0	0	0	0
1.00937	0	0	0	0	0	0
1.01562	0	0	0	0	0	0
1.02188	0	0	0	0	0	0
1.02812	0	0	0	0	0	0
1.03438	0	0	0	0	0	0
1.04062	0	0	0	0	0	0
1.04688	0	0	0	0	0	0
1.05313	0	0	0	0	0	0
1.05937	0	0	0	0	0	0
1.06563	0	0	0	0	0	0
1.07187	0	0	0	0	0	0
1.07812	0	0	0	0	0	0
1.08438	0	0	0	0	0	0
1.09062	0	0	0	0	0	0
1.09688	0	0	0	0	0	0
1.10312	0	0	0	0	0	0
1.10938	0	0	0	0	0	0
1.11563	0	0	0	0	0	0
1.12187	0	0	0	0	0	0
1.12813	0	0	0	0	0	0
1.13437	0	0	0	0	0	0
1.14062	0	0	0	0	0	0
1.14688	0	0	0	0	0	0
1.15312	0	0	0	0	0	0
1.15938	0	0	0	0	0	0
1.16562	0	0	0	0	0	0
1.17188	0	0	0	0	0	0
1.17813	0	0	0	0	0	0
1.18437	0	0	0	0	0	0
1.19063	0	0	0	0	0	0
1.19687	0	0	0	0	0	0
1.20312	0	0	0	0	0	0
1.20938	0	0	0	0	0	0
1.21562	0	0	0	0	0	0
1.22188	0	0	0	0	0	0
1.22812	0	0	0	0	0	0
1.23438	0	0	0	0	0	0
1.24063	0	0	0	0	0	0
1.24687	0	0	0	0	0	0
1.25313	0	0	0	0	0	0
1.25937	0	0	0	0	0	0
1.26562	0	0	0	0	0	0
1.27188	0	0	0	0	0	0
1.27812	0	0	0	0	0	0
1.28438	0	0	0	0	0	0
1.29062	0	0	0	0	0	0
1.29688	0	0	0	0	0	0
1.30313	0	0	0	0	0	0
1.30937	0	0	0	0	0	0
1.31563	0	0	0	0	0	0
1.32187	0	0	0	0	0	0
1.32812	0	0	0	0	0	0
1.33438	0	0	0	0	0	0
1.34062	0	0	0	0	0	0
1.34688	0	0	0	0	0	0
1.35312	0	0	0	0	0	0
1.35938	0	0	0	0	0	0
1.36563	0	0	0	0	0	0
1.37187	0	0	0	0	0	0
1.37813	0	0	0	0	0	0
1.38437	0	0	0	0	0	0
1.39062	0	0	0	0	0	0
1.39688	0	0	0	0	0	0
1.40312	0	0	0	0	0	0
1.40938	0	0	0	0	0	0
1.41562	0	0	0	0	0	0
1.42188	0	0	0	0	0	0
1.42813	0	0	0	0	0	0
1.43437	0	0	0	0	0	0
1.44063	0	0	0	0	0	0
1.44687	0	0	0	0	0	0
1.45312	0	0	0	0	0	0
1.45938	0	0	0	0	0	0
1.46562	0	0	0	0	0	0
1.47188	0	0	0	0	0	0
1.47812	0	0	0	0	0	0
1.48438	0	0	0	0	0	0
1.49063	0	0	0	0	0	0
1.49687	0	0	0	0	0	0
1.50313	0	0	0	0	0	0
1.50937	0	0	0	0	0	0
1.51562	0	0	0	0	0	0
1.52188	0	0	0	0	0	0
1.52812	0	0	0	0	0	0
1.53438	0	0	0	0	0	0
1.54062	0	0	0	0	0	0
1.54688	0	0	0	0	0	0
1.55313	0	0	0	0	0	0
1.55937	0	0	0	0	0	0
1.56563	0	0	0	0	0	0
1.57187	0	0	0	0	0	0
1.57812	0	0	0	0	0	0
1.58438	0	0	0	0	0	0
1.59062	0	0	0	0	0	0
1.59688	0	0	0	0	0	0
1.60312	0	0	0	0	0	0
1.60938	0	0	0	0	0	0
1.61563	0	0	0	0	0	0
1.62187	0	0	0	0	0	0
1.62813	0	0	0	0	0	0
1.63437	0	0	0	0	0	0
1.64062	0	0	0	0	0	0
1.64688	0	0	0	0	0	0
1.65312	0	0	0	0	0	0
1.65938	0	0	0	0	0	0
1.66562	0	0	0	0	0	0
1.67188	0	0	0	0	0	0
1.67813	0	0	0	0	0	0
1.68437	0	0	0	0	0	0
1.69063	0	0	0	0	0	0
1.69687	0	0	0	0	0	0
1.70312	0	0	0	0	0	0
1.70938	0	0	0	0	0	0
1.71562	0	0	0	0	0	0
1.72188	0	0	0	0	0	0
1.72812	0	0	0	0	0	0
1.73438	0	0	0	0	0	0
1.74063	0	0	0	0	0	0
1.74687	0	0	0	0	0	0
1.75313	0	0	0	0	0	0
1.75937	0	0	0	0	0	0
1.76562	0	0	0	0	0	0
1.77188	0	0	0	0	0	0
1.77812	0	0	0	0	0	0
1.78438	0	0	0	0	0	0
1.79062	0	0	0	0	0	0
1.79688	0	0	0	0	0	0
1.80313	0	0	0	0	0	0
1.80937	0	0	0	0	0	0
1.81563	0	0	0	0	0	0
1.82187	0	0	0	0	0	0
1.82812	0	0	0	0	0	0
1.83438	0	0	0	0	0	0
1.84062	0	0	0	0	0	0
1.84688	0	0	0	0	0	0
1.85312	0	0	0	0	0	0
1.85938	0	0	0	0	0	0
1.86563	0	0	0	0	0	0
1.87187	0	0	0	0	0	0
1.87813	0	0	0	0	0	0
1.88437	0	0	0	0	0	0
1.89062	0	0	0	0	0	0
1.89688	0	0	0	0	0	0
1.90312	0	0	0	0	0	0
1.90938	0	0	0	0	0	0
1.91562	0	0	0	0	0	0
1.92188	0	0	0	0	0	0
1.92813	0	0	0	0	0	0
1.93437	0	0	0	0	0	0
1.94063	0	0	0	0	0	0
1.94687	0	0	0	0	0	0
1.95312	0	0	0	0	0	0
1.95938	0	0	0	0	0	0
1.96562	0	0	0	0	0	0
1.97188	0	0	0	0	0	0
1.97812	0	0	0	0	0	0
1.98438	0	0	0	0	0	0
1.99063	0	0	0	0	0	0
1.99687	0	0	0	0	0	0
2.00312	0	0	0	0	0	0
2.00937	0	0	0	0	0	0
2.01562	0	0	0	0	0	0
2.02188	0	0	0	0	0	0
2.02813	0	0	0	0	0	0
2.03437	0	0	0	0	0	0
2.04062	0	0	0	0	0	0
2.04688	0	0.003437	0	0	1.3e-05	0
2.05313	0	0	0	0	2.6e-05	0
2.05938	0	0	0	0	2.6e-05	0
2.06562	0	0	0	0	2.6e-05	0
2.07187	0	0.003354	0.003309	0	4e-05	1.3e-05
2.07812	0	0.006668	0	0	7.9e-05	2.6e-05
2.08438	0	0.003314	0.003269	0	0.000119	4e-05
2.09063	0	0.003294	0	0	0.000146	5.3e-05
2.09687	0.003113	0.00655	0	1.3e-05	0.000185	5.3e-05
2.10312	0.003095	0.009766	0.009634	4e-05	0.000251	9.3e-05
2.10938	0.003077	0.012945	0	6.6e-05	0.000344	0.000132
2.11563	0.009175	0.019302	0.00952	0.000119	0.000476	0.000172
2.12188	0.006081	0.015991	0.009464	0.000185	0.000622	0.000251
2.12812	0	0.038152	0.009409	0.000212	0.000847	0.000331
2.13437	0.009015	0.044251	0.018707	0.000251	0.00119	0.00045
2.14062	0.005975	0.034566	0.030997	0.000317	0.001521	0.000661
2.14688	0.026731	0.06873	0.030816	0.000463	0.001958	0.000926
2.15313	0.023623	0.083861	0.036765	0.000688	0.002606	0.001217
2.15937	0.014679	0.086464	0.054829	0.00086	0.003333	0.001614
2.16562	0.040864	0.079825	0.063599	0.001111	0.004048	0.00213
2.17188	0.034825	0.143471	0.114422	0.001455	0.005013	0.00291
2.17813	0.054824	0.160859	0.086822	0.001865	0.006336	0.003796
2.18438	0.097545	0.220294	0.128	0.002566	0.008003	0.004749
2.19062	0.079874	0.237042	0.145029	0.003386	0.010013	0.005966
2.19687	0.138985	0.259563	0.176578	0.004405	0.012209	0.007407
2.20312	0.143838	0.326324	0.219472	0.005728	0.014815	0.009193
2.20938	0.193505	0.451323	0.273517	0.007315	0.018294	0.011429
2.21563	0.248187	0.52211	0.381924	0.009405	0.022672	0.014418
2.22187	0.288387	0.565845	0.327991	0.011958	0.027593	0.017672
2.22812	0.397068	0.597479	0.411983	0.015238	0.032884	0.021085
2.23438	0.430496	0.732582	0.500722	0.01922	0.038968	0.025317
2.24063	0.569887	0.757182	0.599782	0.024061	0.04582	0.03045
2.24688	0.574856	0.852802	0.58801	0.02963	0.053267	0.036018
2.25312	0.744251	0.981387	0.90091	0.036085	0.061799	0.043042
2.25937	0.812545	1.13957	0.820808	0.043743	0.07172	0.051204
2.26562	0.986749	1.195	1.04319	0.052645	0.082698	0.060093
2.27188	1.08742	1.23028	1.14202	0.062963	0.094167	0.070569
2.27813	1.23972	1.55093	1.21787	0.074603	0.107394	0.081944
2.28437	1.48741	1.58384	1.26021	0.08832	0.122381	0.093955
2.29062	1.70628	1.88806	1.64586	0.104471	0.139074	0.108122
2.29688	1.84232	2.08796	1.76345	0.122513	0.158294	0.124828
2.30313	2.02073	2.27752	2.03773	0.142262	0.17951	0.143558
2.30938	2.35376	2.3408	2.15721	0.164749	0.202077	0.164339
2.31562	2.61934	2.73098	2.26478	0.19045	0.226997	0.186362
2.32187	2.88711	2.64686	2.49235	0.219061	0.253558	0.210185
2.32812	3.13935	3.16929	2.56809	0.250542	0.282447	0.235661
2.33438	3.42904	3.07572	2.98442	0.28504	0.313624	0.26377
2.34063	3.67062	3.50875	3.06184	0.322526	0.34668	0.294537
2.34687	3.82508	3.62603	3.17449	0.362315	0.382685	0.326442
2.35312	4.04953	3.61979	3.43725	0.404338	0.419444	0.36045
2.35938	4.4142	4.0171	3.6436	0.449748	0.458399	0.397063
2.36563	4.69423	4.08853	3.90863	0.498875	0.49996	0.436322
2.37188	4.97125	4.22569	4.20618	0.551283	0.542817	0.47873
2.37812	5.43411	4.27989	4.39757	0.608002	0.586891	0.523928
2.38437	5.57902	4.48796	4.54943	0.668346	0.632566	0.571177
2.39062	5.81337	4.93567	4.74686	0.731097	0.681918	0.620529
2.39688	6.10954	4.94004	4.73203	0.797116	0.733902	0.671111
2.40313	6.0541	4.97422	4.90174	0.864814	0.786362	0.722791
2.40937	6.37174	4.96829	5.31431	0.934338	0.839246	0.777883
2.41562	6.59452	5.16223	5.1262	1.00726	0.893412	0.83447
2.42188	6.61887	5.5014	5.36857	1.08196	0.950727	0.891653
2.42813	6.71951	5.43648	5.59633	1.15775	1.00981	0.951706
2.43438	7.08699	5.50822	5.52209	1.23661	1.06925	1.01291
2.44062	7.37018	5.57915	5.76091	1.31962	1.12976	1.07534
2.44687	7.20454	5.70461	5.94502	1.40372	1.19167	1.14045
2.45312	7.41127	5.72343	5.95489	1.48849	1.25468	1.20697
2.45938	7.19259	5.83483	5.93406	1.57362	1.31874	1.27377
2.46563	7.21022	5.52107	5.8456	1.65802	1.382	1.34029
2.47187	7.38888	5.55445	5.98577	1.74399	1.44401	1.40745
2.47812	7.32714	5.5804	6.08283	1.8311	1.50667	1.47629
2.48438	7.01086	5.77632	5.96021	1.91639	1.5709	1.54534
2.49063	7.21185	5.64523	5.90973	2.00143	1.63582	1.61374
2.49688	7.01989	5.58698	6.13534	2.08694	1.69999	1.6835
2.50312	6.81446	5.62576	5.94833	2.17049	1.76436	1.75384
2.50937	6.57403	5.55204	5.77212	2.25175	1.82886	1.82239
2.51562	6.54357	5.32653	5.80183	2.33176	1.89194	1.89044
2.52188	6.34544	5.45412	5.65474	2.41077	1.95477	1.95812
2.52813	6.15775	5.1253	5.52459	2.48779	2.01673	2.0245
2.53437	5.92708	5.36234	5.63669	2.5626	2.07846	2.0911
2.54062	5.93825	5.15306	5.54738	2.63643	2.14066	2.15816
2.54688	5.80573	4.94134	5.42822	2.70985	2.20066	2.2243
2.55313	5.71013	5.10052	5.27747	2.78221	2.26065	2.28913
2.55938	5.29775	4.6426	5.24739	2.8517	2.31913	2.35317
2.56562	5.03489	4.73375	4.96508	2.91726	2.37569	2.41562
2.57187	4.91731	4.74125	5.10847	2.98071	2.43312	2.47752
2.57812	4.60516	4.63164	5.04313	3.04172	2.49021	2.54021
2.58438	4.28163	4.44757	4.78059	3.09893	2.54578	2.60116
2.59063	4.14677	4.25879	4.49089	3.15345	2.59932	2.65897
2.59687	3.92181	4.18707	4.47772	3.2059	2.65152	2.71516
2.60312	3.9131	4.03099	4.37869	3.25707	2.70255	2.77091
2.60938	3.5546	3.95672	4.30976	3.30608	2.75239	2.82587
2.61563	3.41958	3.8326	4.16878	3.35208	2.80123	2.87976
2.62188	3.21411	3.77665	3.86379	3.39603	2.84917	2.93106
2.62812	3.05812	3.64613	3.81459	3.43779	2.89615	2.98033
2.63437	2.93909	3.55623	3.64915	3.47791	2.94196	3.02845
2.64062	2.71513	3.36183	3.49543	3.51591	2.98616	3.07473
2.64688	2.49129	3.36652	3.47488	3.55107	3.02936	3.1201
2.65313	2.47957	2.93952	3.31325	3.5848	3.07004	3.1645
2.65937	2.3305	3.02141	3.21535	3.61759	3.10868	3.20739
2.66562	1.95739	3.00523	3.15032	3.64696	3.14792	3.24942
2.67188	1.97317	2.77537	3.03811	3.67401	3.18574	3.29046
2.67813	1.80937	2.86682	2.86552	3.70016	3.22283	3.3298
2.68438	1.62238	2.70562	2.68465	3.72399	3.25963	3.36696
2.69062	1.56001	2.54986	2.56036	3.7462	3.2945	3.40223
2.69687	1.41539	2.39749	2.45672	3.76706	3.32747	3.43614
2.70312	1.33954	2.33715	2.21988	3.78647	3.35918	3.46788
2.70938	1.24012	2.22438	2.24255	3.80472	3.38987	3.49832
2.71563	1.16017	2.27664	2.23031	3.82178	3.42029	3.52897
2.72187	1.08463	2.17679	2.17215	3.83781	3.45053	3.55927
2.72812	1.00794	2.15328	2.06488	3.85283	3.48006	3.58857
2.73438	0.944745	1.84687	1.89398	3.8669	3.50747	3.61607
2.74063	0.847491	1.84421	1.78891	3.87988	3.53288	3.64177
2.74688	0.810982	1.78049	1.86172	3.89194	3.55795	3.66737
2.75312	0.82717	1.8408	1.73148	3.90391	3.58311	3.69267
2.75937	0.704768	1.73224	1.61731	3.91516	3.60804	3.71636
2.76562	0.678319	1.60394	1.59144	3.92536	3.63143	3.73916
2.77188	0.575488	1.53862	1.49924	3.93464	3.65356	3.76123
2.77813	0.56226	1.5373	1.44097	3.94311	3.67532	3.78231
2.78437	0.526189	1.39668	1.36489	3.95124	3.69616	3.80252
2.79062	0.506257	1.41632	1.30407	3.95899	3.71624	3.82184
2.79688	0.474247	1.38975	1.21654	3.96639	3.73636	3.84016
2.80313	0.364118	1.27727	1.18762	3.97274	3.75557	3.85771
2.80938	0.381579	1.26794	1.18054	3.97841	3.77398	3.87508
2.81562	0.369526	1.25324	1.14305	3.98415	3.7923	3.89219
2.82187	0.37133	1.2278	1.06487	3.98984	3.81041	3.90853
2.82812	0.316633	1.09276	1.09923	3.99514	3.82742	3.92461
2.83438	0.282862	1.11484	1.01306	3.99979	3.84368	3.94038
2.84063	0.259564	1.01001	0.969884	4.00401	3.85939	3.95525
2.84687	0.327677	1.0038	0.96563	4.0086	3.87435	3.96983
2.85312	0.240478	0.909193	0.865439	4.01305	3.88862	3.98367
2.85938	0.266217	0.892895	0.884243	4.01705	3.90213	3.99697
2.86563	0.248387	0.92232	0.807745	4.02112	3.91579	4.00988
2.87188	0.202493	0.803085	0.766346	4.02471	3.92883	4.02194
2.87812	0.208225	0.883038	0.74759	4.02799	3.94164	4.0336
2.88437	0.192515	0.815178	0.682893	4.0312	3.95459	4.04465
2.89062	0.180215	0.761682	0.678243	4.0342	3.96666	4.05522
2.89688	0.257738	0.748104	0.646547	4.03775	3.97828	4.06555
2.90313	0.209527	0.801265	0.628599	4.04155	3.99025	4.07554
2.90937	0.210245	0.751896	0.620867	4.04497	4.0023	4.08537
2.91562	0.172307	0.68431	0.6015	4.04811	4.01349	4.09502
2.92188	0.17157	0.784268	0.598929	4.05094	4.02499	4.10455
2.92813	0.210754	0.76245	0.516858	4.0541	4.03714	4.11344
2.93438	0.18124	0.683954	0.527855	4.05735	4.04856	4.1218
2.94062	0.216882	0.617774	0.533827	4.06067	4.05887	4.13033
2.94687	0.208081	0.664899	0.521751	4.06423	4.06909	4.13885
2.95312	0.15854	0.728131	0.457656	4.06731	4.08022	4.14678
2.95938	0.165687	0.598461	0.497891	4.07005	4.09087	4.15456
2.96563	0.189893	0.597579	0.406972	4.07307	4.10051	4.16196
2.97187	0.175145	0.611371	0.437425	4.07618	4.1103	4.16889
2.97812	0.166694	0.516269	0.488439	4.0791	4.11947	4.17652
2.98438	0.201347	0.496325	0.417821	4.08226	4.12774	4.18402
2.99063	0.202037	0.557041	0.422429	4.08574	4.13637	4.191
2.99688	0.187477	0.493797	0.395366	4.08911	4.14502	4.19783
3.00312	0.21402	0.528465	0.406321	4.0926	4.15348	4.20455
3.00937	0.201039	0.488113	0.379541	4.09623	4.16192	4.21116
3.01562	0.224292	0.476592	0.362351	4.09996	4.16996	4.21743
3.02188	0.191884	0.469892	0.363965	4.10362	4.17788	4.2236
3.02813	0.186614	0.456962	0.328386	4.10697	4.18567	4.2295
3.03437	0.214094	0.431624	0.33629	4.11053	4.19317	4.23518
3.04062	0.20137	0.440753	0.368707	4.11423	4.20057	4.24124
3.04688	0.194646	0.485478	0.387086	4.11778	4.20845	4.24776
3.05313	0.229096	0.429428	0.318459	4.12158	4.21627	4.25387
3.05938	0.21061	0.446136	0.297431	4.12555	4.22378	4.25923
3.06562	0.184989	0.428997	0.306799	4.12914	4.23132	4.26451
3.07187	0.207448	0.425728	0.33114	4.13271	4.23872	4.2701
3.07812	0.235503	0.420961	0.311808	4.13676	4.24607	4.27576
3.08438	0.223038	0.428338	0.30308	4.14096	4.25348	4.2812
3.09063	0.193474	0.376862	0.272116	4.1448	4.26053	4.28631
3.09687	0.204113	0.38435	0.293234	4.14848	4.26722	4.29135
3.10312	0.253048	0.388785	0.292054	4.15272	4.27405	4.29659
3.10938	0.229377	0.360416	0.289412	4.15722	4.28069	4.30181
3.11563	0.221407	0.399022	0.286789	4.16144	4.28744	4.30701
3.12188	0.231758	0.401858	0.288556	4.1657	4.2946	4.31222
3.12812	0.236428	0.40614	0.272889	4.17012	4.30185	4.31733
3.13437	0.248027	0.394262	0.25879	4.17471	4.30906	4.32218
3.14062	0.245653	0.376636	0.259201	4.1794	4.31603	4.32693
3.14688	0.272326	0.364964	0.276818	4.18435	4.32276	4.33186
3.15313	0.271247	0.372208	0.248578	4.18956	4.32948	4.33672
3.15937	0.261946	0.362081	0.253288	4.19469	4.3362	4.34137
3.16562	0.280038	0.330479	0.297644	4.19993	4.34256	4.34651
3.17188	0.292542	0.359233	0.235766	4.20549	4.34893	4.35149
3.17813	0.28326	0.350694	0.292494	4.2111	4.3555	4.35645
3.18438	0.299699	0.393338	0.301152	4.2168	4.36242	4.36205
3.19062	0.298526	0.336636	0.226027	4.22267	4.36923	4.36703
3.19687	0.32281	0.417038	0.301581	4.22879	4.37629	4.37205
3.20312	0.313546	0.392957	0.246416	4.23509	4.38391	4.37727
3.20938	0.26448	0.341102	0.303374	4.24083	4.39084	4.38254
3.21563	0.297874	0.323067	0.222526	4.24644	4.39714	4.38759
3.22187	0.337601	0.339847	0.258607	4.2528	4.40345	4.39223
3.22812	0.329727	0.350968	0.242614	4.25951	4.41005	4.39709
3.23438	0.316677	0.34686	0.234888	4.26603	4.41674	4.40173
3.24063	0.331099	0.340039	0.238041	4.27259	4.42336	4.40635
3.24688	0.306452	0.341463	0.231736	4.27907	4.42995	4.41095
3.25312	0.350549	0.338792	0.242926	4.28578	4.43654	4.41562
3.25937	0.351783	0.382222	0.264724	4.29297	4.44357	4.42063
3.26562	0.315779	0.37941	0.257052	4.29984	4.45102	4.42581
3.27188	0.349101	0.333575	0.274646	4.3067	4.45801	4.4311
3.27813	0.355414	0.353743	0.22073	4.31401	4.46479	4.43604
3.28437	0.34391	0.316357	0.259392	4.32128	4.47141	4.44086
3.29062	0.384325	0.35638	0.251849	4.32889	4.47809	4.446
3.29688	0.337529	0.345756	0.275723	4.33645	4.48509	4.45133
3.30313	0.361346	0.34313	0.236929	4.34381	4.49198	4.45653
3.30938	0.373732	0.345779	0.28402	4.35157	4.4989	4.46184
3.31562	0.400965	0.364124	0.23773	4.35979	4.50606	4.46717
3.32187	0.369684	0.378413	0.2304	4.36799	4.51357	4.47197
3.32812	0.444923	0.343194	0.264158	4.37669	4.5209	4.47706
3.33438	0.429712	0.361335	0.281054	4.38607	4.52808	4.4827
3.34063	0.396213	0.349662	0.296549	4.39496	4.53536	4.48869
3.34687	0.383736	0.410059	0.272619	4.40338	4.54316	4.49461
3.35312	0.35065	0.390603	0.257707	4.41135	4.55141	4.50016
3.35938	0.426979	0.370012	0.266818	4.41981	4.55928	4.50566
3.36563	0.387931	0.396605	0.295922	4.42872	4.56725	4.51159
3.37188	0.412983	0.397669	0.262345	4.4375	4.57553	4.51748
3.37812	0.453442	0.369701	0.267598	4.44703	4.58356	4.52311
3.38437	0.38484	0.34948	0.295132	4.45629	4.59111	4.5291
3.39062	0.452486	0.383263	0.287867	4.46558	4.59883	4.53533
3.39688	0.404554	0.37811	0.283116	4.47512	4.60689	4.54145
3.40313	0.477537	0.371749	0.278398	4.48497	4.61485	4.5475
3.40937	0.453411	0.362955	0.268825	4.49541	4.62268	4.55341
3.41562	0.468181	0.390015	0.271494	4.50578	4.63074	4.55927
3.42188	0.448936	0.378754	0.26929	4.51614	4.63899	4.56516
3.42813	0.464773	0.340617	0.297316	4.52649	4.64674	4.57135
3.43438	0.466565	0.400418	0.299847	4.53709	4.65476	4.57789
3.44062	0.469497	0.364906	0.322756	4.54778	4.66307	4.58475
3.44687	0.497753	0.403578	0.328759	4.55886	4.67144	4.59194
3.45312	0.464956	0.419025	0.283497	4.56993	4.68043	4.59873
3.45938	0.451838	0.389838	0.303837	4.58051	4.68931	4.60526
3.46563	0.492382	0.387235	0.328759	4.59145	4.69787	4.61233
3.47187	0.455405	0.414511	0.295762	4.60247	4.70673	4.61932
3.47812	0.483191	0.390408	0.314659	4.61342	4.71566	4.62619
3.48438	0.472439	0.442378	0.32757	4.62461	4.72493	4.63344
3.49063	0.434796	0.480975	0.305416	4.63528	4.73525	4.64061
3.49688	0.472426	0.394475	0.319425	4.64598	4.74506	4.64771
3.50312	0.484128	0.408322	0.309027	4.6573	4.7541	4.65488
3.50937	0.465732	0.410376	0.345986	4.66858	4.76334	4.66238
3.51562	0.479583	0.400764	0.328668	4.67985	4.77254	4.67013
3.52188	0.495541	0.39586	0.337808	4.69152	4.7816	4.67781
3.52813	0.484989	0.459238	0.336613	4.70329	4.79136	4.68562
3.53437	0.470125	0.420729	0.360438	4.7148	4.80144	4.69372
3.54062	0.453179	0.468635	0.358033	4.72596	4.81166	4.70209
3.54688	0.460288	0.382287	0.354515	4.73705	4.82148	4.71042
3.55313	0.465176	0.433409	0.339768	4.74832	4.83092	4.71857
3.55938	0.421404	0.484169	0.409206	4.75915	4.84159	4.72739
3.56562	0.432849	0.464352	0.368671	4.76963	4.85264	4.73658
3.57187	0.427043	0.43677	0.40412	4.78021	4.86319	4.74575
3.57812	0.473668	0.445368	0.374975	4.79133	4.87354	4.75502
3.58438	0.470952	0.456144	0.370352	4.80304	4.88416	4.76393
3.59063	0.472499	0.45009	0.387792	4.81477	4.89488	4.77301
3.59687	0.426418	0.51308	0.402913	4.82599	4.90631	4.78252
3.60312	0.447083	0.448082	0.414645	4.83693	4.91775	4.79239
3.60938	0.4634	0.506216	0.404488	4.84837	4.92915	4.80231
3.61563	0.416771	0.46041	0.429167	4.85947	4.94074	4.81245
3.62188	0.453945	0.502728	0.408198	4.87049	4.95233	4.82266
3.62812	0.459663	0.499904	0.400318	4.88209	4.96443	4.83255
3.63437	0.422846	0.489465	0.400018	4.89333	4.97641	4.84238
3.64062	0.478201	0.45954	0.441511	4.90485	4.98795	4.85275
3.64688	0.434362	0.482867	0.4133	4.91656	4.99944	4.86332
3.65313	0.431851	0.485532	0.390601	4.92771	5.01129	4.87329
3.65937	0.421177	0.502155	0.416845	4.93873	5.02342	4.88334
3.66562	0.451325	0.467224	0.41014	4.95004	5.03537	4.89367
3.67188	0.449789	0.481654	0.443509	4.96176	5.0471	4.90438
3.67813	0.418918	0.476826	0.426255	4.97309	5.05899	4.91531
3.68438	0.452793	0.528246	0.463524	4.98451	5.07151	4.92654
3.69062	0.436186	0.535973	0.488025	4.99619	5.0848	4.9386
3.69687	0.391641	0.513091	0.450002	5.0071	5.09795	4.95051
3.70312	0.424261	0.48931	0.458842	5.01789	5.11055	4.9621
3.70938	0.370103	0.546266	0.505814	5.02844	5.12362	4.97444
3.71563	0.371834	0.544429	0.465019	5.03832	5.13743	4.9869
3.72187	0.340939	0.533247	0.497295	5.04784	5.15112	4.9993
3.72812	0.399877	0.494165	0.500739	5.05778	5.16422	5.01219
3.73438	0.403448	0.558594	0.480731	5.06858	5.17768	5.02492
3.74063	0.368837	0.499101	0.506534	5.07901	5.19125	5.03776
3.74688	0.410511	0.564104	0.509904	5.08956	5.20495	5.05103
3.75312	0.417892	0.554049	0.529382	5.10082	5.21939	5.06464
3.75937	0.364198	0.558321	0.493454	5.11148	5.23381	5.07808
3.76562	0.401606	0.559516	0.531884	5.12195	5.24834	5.0916
3.77188	0.391617	0.583977	0.548093	5.13284	5.26326	5.10588
3.77813	0.376896	0.566916	0.577127	5.14342	5.27833	5.12082
3.78437	0.38999	0.532871	0.578198	5.15402	5.29277	5.1362
3.79062	0.36584	0.559175	0.57135	5.16449	5.30717	5.15156
3.79688	0.406418	0.53636	0.569471	5.17524	5.32165	5.16685
3.80313	0.410762	0.588357	0.579385	5.18664	5.33657	5.1823
3.80938	0.426395	0.551699	0.5814	5.19836	5.35174	5.19796
3.81562	0.395851	0.566706	0.549254	5.20991	5.36668	5.21326
3.82187	0.411427	0.587527	0.567879	5.22128	5.38214	5.22844
3.82812	0.347498	0.578733	0.542765	5.23201	5.39781	5.24357
3.83438	0.428302	0.628754	0.605724	5.24301	5.4141	5.25927
3.84063	0.40742	0.583757	0.555608	5.2549	5.4305	5.2752
3.84687	0.438474	0.603268	0.608512	5.26698	5.44661	5.29122
3.85312	0.437052	0.610041	0.608453	5.27952	5.46313	5.30801
3.85938	0.401632	0.568432	0.614113	5.29157	5.47923	5.32494
3.86563	0.427818	0.648501	0.569356	5.30353	5.49591	5.34139
3.87188	0.439222	0.633922	0.631945	5.31607	5.51354	5.35813
3.87812	0.462383	0.642412	0.604411	5.32915	5.53115	5.37542
3.88437	0.466339	0.674702	0.632591	5.34267	5.54938	5.39278
3.89062	0.470269	0.672536	0.669032	5.35635	5.56808	5.4111
3.89688	0.43721	0.685552	0.659405	5.36964	5.58699	5.42985
3.90313	0.492421	0.681468	0.668483	5.3833	5.60609	5.44866
3.90937	0.472038	0.641604	0.612445	5.39752	5.62464	5.46686
3.91562	0.491961	0.662097	0.657737	5.41178	5.64297	5.48497
3.92188	0.477044	0.712413	0.706432	5.42616	5.66237	5.50448
3.92813	0.523435	0.667222	0.628704	5.44106	5.68189	5.52363
3.93438	0.522658	0.642779	0.657906	5.45668	5.70049	5.54215
3.94062	0.537751	0.744595	0.692408	5.47256	5.72025	5.56165
3.94687	0.537806	0.741314	0.674716	5.48873	5.74148	5.58145
3.95312	0.558007	0.684609	0.716212	5.50525	5.76192	5.60166
3.95938	0.566726	0.743989	0.710328	5.52226	5.78246	5.62246
3.96563	0.555365	0.723334	0.707188	5.53928	5.80362	5.64318
3.97187	0.57618	0.720146	0.699562	5.5565	5.82451	5.66382
3.97812	0.554476	0.726074	0.701853	5.57377	5.8455	5.68444
3.98438	0.561361	0.72017	0.743493	5.59086	5.86656	5.70578
3.99063	0.586251	0.710682	0.759896	5.60849	5.88746	5.72804
3.99688	0.634121	0.70756	0.700618	5.6273	5.90824	5.74973
4.00312	0.607369	0.748482	0.754271	5.64649	5.92964	5.77141
4.00938	0.631876	0.764961	0.767826	5.66571	5.95195	5.79416
4.01562	0.620572	0.758117	0.798028	5.6852	5.97448	5.81764
4.02187	0.644034	0.765555	0.749889	5.70493	5.99709	5.84092
4.02813	0.658911	0.758744	0.789581	5.72533	6.01977	5.86415
4.03437	0.714904	0.762587	0.760084	5.7469	6.04248	5.8876
4.04063	0.666579	0.774341	0.834291	5.76866	6.0655	5.91181
4.04688	0.747273	0.766676	0.790087	5.791	6.08865	5.93654
4.05312	0.715805	0.81515	0.810997	5.81419	6.11248	5.961
4.05938	0.689511	0.760214	0.783505	5.83653	6.13629	5.98543
4.06562	0.745365	0.82147	0.797424	5.85942	6.16028	6.00973
4.07188	0.76372	0.819819	0.809542	5.88356	6.18523	6.03451
4.07812	0.818999	0.827698	0.859158	5.90895	6.21037	6.06032
4.08437	0.798441	0.807903	0.842057	5.93498	6.23539	6.0867
4.09063	0.862269	0.782203	0.842032	5.9618	6.2598	6.11291
4.09687	0.897973	0.818423	0.804769	5.9903	6.28444	6.13861
4.10313	0.836695	0.816787	0.884998	6.01848	6.30969	6.16506
4.10938	0.833341	0.807483	0.858757	6.04568	6.33485	6.19244
4.11562	0.850209	0.840736	0.916526	6.0732	6.36046	6.22041
4.12188	0.865358	0.814458	0.866097	6.10132	6.38625	6.24857
4.12812	0.870773	0.854241	0.840139	6.12986	6.41234	6.27561
4.13438	0.897774	0.865981	0.855051	6.15903	6.43931	6.30255
4.14062	0.85195	0.808778	0.857442	6.18797	6.46565	6.32985
4.14687	0.92262	0.845696	0.906068	6.21742	6.49174	6.35805
4.15313	0.998417	0.863188	0.937106	6.24939	6.51878	6.38762
4.15937	0.991462	0.920521	0.932649	6.2826	6.54709	6.4177
4.16563	1.02872	0.897846	0.850455	6.31643	6.57603	6.44647
4.17188	1.03194	0.882748	0.962976	6.35103	6.60445	6.47582
4.17812	1.0116	0.852889	0.991016	6.38545	6.63225	6.50754
4.18438	1.07895	0.899686	0.923161	6.42077	6.66039	6.5387
4.19062	1.06715	0.925702	1.00857	6.45713	6.6898	6.57025
4.19688	1.13703	0.921312	0.924927	6.49459	6.71964	6.60191
4.20312	1.10963	0.903088	0.914943	6.53288	6.7492	6.63214
4.20937	1.09707	0.912598	0.911426	6.57061	6.77871	6.66223
4.21563	1.16238	0.949595	0.951085	6.60935	6.80907	6.69301
4.22187	1.11439	0.923358	0.988911	6.6485	6.83969	6.72517
4.22813	1.16623	0.905327	0.975661	6.68784	6.86968	6.75783
4.23438	1.18188	0.868124	0.991795	6.72846	6.89885	6.79063
4.24062	1.22179	0.912008	1.00467	6.77017	6.92821	6.82402
4.24688	1.28347	0.954034	0.999353	6.81377	6.95908	6.85763
4.25312	1.24792	0.952824	0.972077	6.85795	6.99073	6.89079
4.25938	1.28727	0.98892	1.03342	6.90233	7.02304	6.92463
4.26562	1.31434	0.975737	1.02415	6.948	7.05583	6.95944
4.27187	1.27599	0.946056	0.994695	6.99361	7.088	6.9937
4.27813	1.3897	0.943294	1.00576	7.04068	7.11972	7.02775
4.28437	1.32449	0.991533	1.00051	7.08875	7.1523	7.06199
4.29063	1.34741	0.959706	1.00068	7.13621	7.18525	7.09625
4.29688	1.3509	0.951457	1.047	7.18428	7.21762	7.13141
4.30312	1.40539	0.989132	1.07542	7.23353	7.25058	7.16796
4.30938	1.3792	0.967656	1.05241	7.28342	7.28391	7.20471
4.31562	1.43915	0.973359	1.03259	7.33407	7.31707	7.24082
4.32188	1.54493	1.01526	1.05926	7.38785	7.35115	7.27715
4.32812	1.42793	0.976969	1.12141	7.44158	7.38538	7.31514
4.33437	1.44713	0.991782	1.0766	7.4937	7.41931	7.35354
4.34063	1.47566	1.03555	1.11949	7.54684	7.45435	7.39202
4.34687	1.50547	0.999041	1.06515	7.60119	7.48961	7.43041
4.35313	1.53438	0.977938	1.14754	7.65677	7.52398	7.4694
4.35938	1.51198	1.03499	1.11884	7.71263	7.55907	7.50945
4.36562	1.51771	0.991233	1.07614	7.76834	7.59449	7.54836
4.37188	1.54918	1.00573	1.12583	7.8249	7.62951	7.5875
4.37812	1.59404	0.972059	1.14633	7.88304	7.66428	7.628
4.38438	1.57098	1.0457	1.11425	7.94174	7.69986	7.66841
4.39062	1.58356	1.06438	1.13171	8.00042	7.73718	7.70867
4.39687	1.56844	1.07327	1.14172	8.05922	7.77509	7.74955
4.40313	1.59788	0.996702	1.13335	8.11845	7.8119	7.79057
4.40937	1.62152	1.05461	1.18566	8.17885	7.84849	7.8325
4.41563	1.59165	1.01396	1.19251	8.2393	7.88549	7.87562
4.42188	1.64107	1.01699	1.21674	8.30029	7.92192	7.91943
4.42812	1.6518	1.06479	1.13942	8.36259	7.95936	7.96239
4.43438	1.60468	1.06325	1.15861	8.42437	7.99775	8.00441
4.44062	1.61127	1.03617	1.24322	8.48557	8.03572	8.04846
4.44688	1.69397	1.12355	1.23327	8.54864	8.0749	8.094
4.45312	1.52906	1.10442	1.18826	8.6103	8.11543	8.13866
4.45937	1.59431	1.01009	1.2285	8.67023	8.154	8.18336
4.46563	1.63859	1.08164	1.24572	8.73244	8.19227	8.22924
4.47187	1.621	1.04478	1.23656	8.79534	8.23128	8.27541
4.47813	1.67792	1.05909	1.21045	8.85918	8.26998	8.32104
4.48438	1.68958	1.05972	1.18094	8.92452	8.30907	8.36576
4.49062	1.54368	1.0782	1.21287	8.98743	8.34862	8.41066
4.49688	1.60167	1.08303	1.19195	9.04881	8.38871	8.45588
4.50312	1.59723	1.07719	1.24047	9.1114	8.4289	8.50176
4.50938	1.60762	1.06713	1.28663	9.17428	8.4689	8.54955
4.51562	1.6354	1.06559	1.29143	9.23809	8.50879	8.59844
4.52187	1.62351	1.0563	1.17672	9.30239	8.5486	8.64537
4.52813	1.60168	1.07095	1.32656	9.3662	8.58861	8.6931
4.53437	1.62922	1.0841	1.23587	9.4303	8.62926	8.7421
4.54063	1.64599	1.07903	1.29791	9.49546	8.67017	8.79068
4.54688	1.61763	1.07049	1.32526	9.56057	8.71094	8.84112
4.55312	1.6231	1.0745	1.27778	9.62539	8.75173	8.89131
4.55938	1.5607	1.1145	1.2736	9.68926	8.79348	8.94063
4.56562	1.60897	1.13148	1.27147	9.75301	8.83643	8.98997
4.57188	1.61832	1.12426	1.34547	9.8181	8.87968	9.04084
4.57812	1.59562	1.11844	1.28623	9.88311	8.9228	9.09214
4.58437	1.59388	1.138	1.30908	9.94779	8.96631	9.14287
4.59063	1.56291	1.09391	1.35943	10.012	9.00946	9.19517
4.59687	1.6053	1.11343	1.33222	10.0766	9.05225	9.24807
4.60313	1.56025	1.16273	1.29978	10.1413	9.09649	9.29993
4.60938	1.47161	1.1074	1.33102	10.2035	9.14074	9.35191
4.61562	1.5653	1.14428	1.38875	10.2659	9.18475	9.4058
4.62188	1.54633	1.11827	1.32915	10.33	9.22908	9.4598
4.62812	1.51915	1.12197	1.29373	10.3934	9.2731	9.51205
4.63438	1.54374	1.14844	1.3696	10.4569	9.31784	9.56525
4.64062	1.50716	1.09053	1.34943	10.5203	9.36207	9.61971
4.64687	1.4898	1.14227	1.31949	10.5827	9.40631	9.6733
4.65313	1.55345	1.11128	1.36777	10.6463	9.45107	9.72742
4.65937	1.53037	1.13483	1.33728	10.7109	9.4958	9.78203
4.66563	1.50112	1.16222	1.36828	10.7746	9.54168	9.83681
4.67188	1.47515	1.16505	1.35291	10.8373	9.58828	9.89205
4.67812	1.43493	1.09417	1.34345	10.8987	9.63363	9.94693
4.68438	1.52094	1.15162	1.41819	10.9613	9.67885	10.0033
4.69062	1.48453	1.15902	1.37439	11.0251	9.72549	10.0604
4.69688	1.46011	1.20228	1.37589	11.0878	9.77328	10.1169
4.70312	1.4488	1.1724	1.33306	11.1499	9.82146	10.1726
4.70937	1.41904	1.14007	1.35066	11.2113	9.86852	10.2279
4.71563	1.45837	1.16036	1.32537	11.273	9.91545	10.2833
4.72187	1.40417	1.16504	1.32823	11.3346	9.96301	10.3383
4.72813	1.4323	1.12976	1.3387	11.3958	10.0101	10.3938
4.73438	1.3992	1.13577	1.33136	11.457	10.0567	10.4494
4.74062	1.33765	1.15777	1.36831	11.5164	10.104	10.5059
4.74688	1.26913	1.18028	1.35525	11.5731	10.1523	10.5629
4.75312	1.27912	1.16252	1.33786	11.6286	10.2008	10.6195
4.75938	1.29812	1.12769	1.29359	11.685	10.2484	10.675
4.76562	1.23746	1.11839	1.30145	11.7405	10.2952	10.7298
4.77187	1.24203	1.12811	1.28432	11.795	10.3422	10.7845
4.77813	1.225	1.14724	1.29714	11.8494	10.3898	10.8393
4.78437	1.21103	1.16626	1.28879	11.9032	10.4384	10.8944
4.79063	1.17865	1.14502	1.30028	11.9561	10.4871	10.9497
4.79688	1.14048	1.12827	1.2611	12.0076	10.5351	11.0045
4.80312	1.14226	1.17839	1.31015	12.0584	10.5839	11.0597
4.80938	1.13929	1.14545	1.2699	12.1093	10.6332	11.1152
4.81562	1.06432	1.12075	1.2911	12.1587	10.6814	11.1704
4.82188	1.0545	1.14323	1.22423	12.2062	10.7297	11.2248
4.82812	1.0547	1.14336	1.23812	12.2536	10.7786	11.2782
4.83437	1.01391	1.12624	1.27442	12.3003	10.8273	11.3328
4.84063	0.95871	1.10059	1.26204	12.3449	10.8751	11.3881
4.84687	0.96731	1.14679	1.24912	12.3886	10.9236	11.4429
4.85313	0.949128	1.14629	1.22841	12.4321	10.9731	11.4972
4.85938	0.935673	1.11834	1.19578	12.4751	11.0222	11.5504
4.86562	0.876026	1.09844	1.14112	12.5165	11.0703	11.6019
4.87188	0.892812	1.05922	1.15495	12.557	11.1173	11.6526
4.87812	0.880746	1.09705	1.15855	12.5977	11.1644	11.7038
4.88438	0.861853	1.087	1.15499	12.6378	11.2122	11.7551
4.89062	0.812148	1.05834	1.17639	12.6765	11.2593	11.807
4.89687	0.820923	1.09887	1.14437	12.7143	11.3067	11.8588
4.90313	0.829081	1.06852	1.13082	12.7525	11.3545	11.9096
4.90937	0.775853	1.07476	1.06606	12.7899	11.4019	11.9589
4.91563	0.744989	1.10898	1.05454	12.8253	11.4504	12.0065
4.92188	0.739142	1.09547	1.12691	12.86	11.4993	12.0557
4.92812	0.741778	1.08557	1.07259	12.8947	11.5479	12.1054
4.93438	0.75508	1.07987	1.07862	12.9299	11.5963	12.1541
4.94062	0.792428	1.0972	1.05727	12.9664	11.6451	12.2026
4.94688	0.753507	1.06559	1.07608	13.0029	11.6936	12.2511
4.95312	0.743237	1.07641	1.03342	13.0383	11.7418	12.2993
4.95937	0.732459	1.05437	1.03486	13.0733	11.7899	12.3466
4.96563	0.70952	1.00909	1.0553	13.1076	11.8366	12.3945
4.97187	0.691123	1.06539	1.07448	13.1411	11.8837	12.4435
4.97813	0.681103	1.0447	1.03166	13.1739	11.9316	12.492
4.98438	0.71411	1.0276	0.978194	13.2073	11.9789	12.5385
4.99062	0.710124	0.986867	1.00027	13.2416	12.0249	12.5843
4.99688	0.656812	1.05591	1.00744	13.2745	12.0717	12.6309
5.00312	0.677048	0.968711	0.966336	13.3067	12.1182	12.6769
5.00938	0.693907	0.998429	0.987699	13.3399	12.1635	12.7225
5.01562	0.70143	1.03773	1.00105	13.3738	12.2105	12.769
5.02187	0.677972	1.01859	0.915767	13.4074	12.2581	12.814
5.02813	0.678995	1.02061	0.923042	13.4405	12.3054	12.8572
5.03437	0.656246	0.989105	0.975672	13.4731	12.3521	12.902
5.04063	0.703649	0.964552	0.902259	13.5065	12.3976	12.9464
5.04688	0.69062	0.993822	0.907832	13.5407	12.4434	12.9893
5.05312	0.67551	0.998132	0.890013	13.5744	12.4901	13.032
5.05938	0.682934	0.99623	0.91112	13.608	12.5369	13.0748
5.06562	0.729262	0.985356	0.905552	13.6429	12.5836	13.1182
5.07188	0.70139	0.929193	0.87461	13.6785	12.6288	13.1608
5.07812	0.702319	0.944217	0.864747	13.7134	12.6731	13.2025
5.08437	0.705359	0.973089	0.889545	13.7485	12.7186	13.2447
5.09063	0.726343	0.924583	0.891199	13.7843	12.7637	13.2876
5.09687	0.764612	0.992156	0.896122	13.8217	12.8094	13.3308
5.10313	0.731726	0.949364	0.847023	13.8593	12.8558	13.373
5.10938	0.73151	0.996684	0.895551	13.8962	12.9024	13.4153
5.11562	0.731816	0.9948	0.833119	13.9331	12.9502	13.4574
5.12188	0.755078	0.974261	0.850579	13.9708	12.9976	13.4985
5.12812	0.728773	1.00036	0.879293	14.0084	13.0452	13.5408
5.13438	0.74881	0.959145	0.856679	14.046	13.0926	13.5834
5.14062	0.764085	0.945372	0.843848	14.0846	13.1388	13.6252
5.14687	0.777733	0.968081	0.8922	14.124	13.1853	13.668
5.15313	0.757289	1.00315	0.884154	14.1634	13.2333	13.7118
5.15937	0.780655	0.937972	0.885748	14.2029	13.2807	13.7557
5.16563	0.794157	0.965922	0.833038	14.2434	13.3274	13.7983
5.17188	0.790704	0.97274	0.845894	14.2843	13.3749	13.8401
5.17812	0.85772	0.953746	0.828491	14.327	13.4223	13.8818
5.18438	0.815927	0.939662	0.849218	14.3704	13.469	13.9238
5.19062	0.844448	0.970001	0.863517	14.4136	13.5162	13.9667
5.19688	0.815047	0.96447	0.805695	14.4568	13.5642	14.0086
5.20312	0.830788	0.960027	0.864095	14.4999	13.612	14.0507
5.20937	0.891347	1.00548	0.852078	14.545	13.6609	14.094
5.21563	0.881663	1.00307	0.830196	14.5915	13.711	14.1366
5.22187	0.900137	0.985885	0.827168	14.6384	13.7608	14.1786
5.22813	0.88196	1.01356	0.828829	14.6854	13.8109	14.2207
5.23438	0.87336	1.03531	0.874026	14.7318	13.8625	14.2641
5.24062	0.873272	0.980416	0.900903	14.7781	13.9132	14.3095
5.24688	0.915945	0.979651	0.865223	14.8257	13.9628	14.3547
5.25312	0.938075	0.987757	0.873459	14.875	14.0126	14.3993
5.25938	0.920505	0.991137	0.879087	14.9247	14.0628	14.4444
5.26562	0.981024	1.05214	0.889296	14.9755	14.1148	14.49
5.27187	0.934369	1.01494	0.857036	15.0269	14.1675	14.5352
5.27813	0.967046	0.999096	0.862145	15.078	14.219	14.5797
5.28437	0.924071	1.02819	0.925213	15.129	14.2709	14.6261
5.29063	0.962482	1.00621	0.901716	15.18	14.3232	14.6737
5.29688	0.952405	0.997681	0.883896	15.2318	14.3748	14.7203
5.30312	0.933125	1.03066	0.935349	15.283	14.4271	14.7679
5.30938	1.01737	1.088	0.91904	15.3361	14.4819	14.8165
5.31562	0.986879	1.02684	0.889735	15.3907	14.5367	14.8641
5.32188	1.0619	1.01375	0.881127	15.4467	14.5898	14.9107
5.32812	1.04591	1.05499	0.890569	15.5045	14.6436	14.9575
5.33437	0.985726	1.02014	0.912941	15.5603	14.6978	15.0052
5.34063	1.02998	1.04703	0.908814	15.6158	14.7519	15.0536
5.34687	1.02996	1.05214	0.88185	15.6726	14.807	15.1012
5.35313	0.987432	1.04868	0.913496	15.7284	14.8622	15.1491
5.35938	0.995615	0.997106	0.918785	15.7834	14.9161	15.198
5.36562	1.00281	1.0463	0.935886	15.8389	14.9701	15.2477
5.37188	1.03131	1.04836	0.967179	15.8956	15.0256	15.2988
5.37812	1.05163	1.08425	0.965424	15.9537	15.0822	15.3508
5.38438	1.03833	1.06684	0.977881	16.0122	15.1394	15.4032
5.39062	0.969502	1.05644	0.92136	16.0685	15.196	15.4545
5.39687	0.992167	1.0708	0.956777	16.1236	15.2529	15.5054
5.40313	0.976275	1.12159	0.983756	16.1791	15.3116	15.5581
5.40937	0.973552	1.04125	0.983426	16.2342	15.3697	15.6116
5.41563	1.00865	1.06291	1.01893	16.2903	15.4263	15.6663
5.42188	1.00399	1.05899	0.983728	16.3474	15.4835	15.721
5.42812	0.981705	1.04727	0.950612	16.4038	15.5405	15.774
5.43438	0.995209	1.06631	0.963336	16.4602	15.5978	15.8266
5.44062	0.985524	1.06873	0.999512	16.5168	15.6557	15.8807
5.44688	1.0008	1.07938	1.00057	16.5737	15.7142	15.9359
5.45312	0.963518	1.04979	0.96962	16.63	15.7723	15.9904
5.45937	1.00678	1.1044	0.996947	16.6867	15.8312	16.0449
5.46563	0.973321	1.0503	1.04507	16.7438	15.8903	16.1016
5.47187	1.03968	1.08012	0.999513	16.802	15.9488	16.1586
5.47813	0.982569	1.04791	1.03131	16.8606	16.0074	16.2153
5.48438	0.952114	0.996214	1.03699	16.9167	16.0638	16.2731
5.49062	0.989907	1.04744	1.04594	16.9732	16.1204	16.3316
5.49688	1.00125	1.11273	1.05907	17.0313	16.1803	16.3907
5.50312	0.960102	1.06694	1.0229	17.0886	16.2408	16.4494
5.50938	0.975964	1.08966	1.09498	17.1453	16.3009	16.5092
5.51562	0.976454	1.06779	1.02434	17.2027	16.3611	16.5691
5.52187	0.921267	1.00965	1.06953	17.2585	16.4193	16.6285
5.52813	0.989513	1.10773	1.07874	17.3149	16.4786	16.6896
5.53437	1.00113	1.06997	1.0763	17.3737	16.5398	16.751
5.54063	0.934217	1.10273	1.07758	17.4311	16.601	16.8125
5.54688	0.961478	1.08621	1.06546	17.4874	16.6628	16.8739
5.55312	0.980623	1.08797	1.05753	17.5452	16.7244	16.9348
5.55938	0.973105	1.03241	1.12593	17.6034	16.7845	16.9975
5.56562	0.949266	1.0696	1.06929	17.6609	16.8442	17.0608
5.57188	0.981972	1.02825	1.09755	17.7188	16.904	17.1234
5.57812	0.981972	1.03751	1.07135	17.7778	16.963	17.1861
5.58437	1.00567	1.06844	1.07078	17.8376	17.0233	17.2483
5.59063	0.966636	1.10613	1.09202	17.8971	17.0856	17.3112
5.59687	0.988514	1.09263	1.09411	17.9562	17.1488	17.3749
5.60313	0.966688	1.04249	1.03693	18.0155	17.2103	17.4371
5.60938	0.973672	1.05848	1.08563	18.0744	17.271	17.4992
5.61562	1.02229	1.07713	1.08727	18.1351	17.3328	17.563
5.62188	0.991869	1.06106	1.06913	18.1966	17.3948	17.6264
5.62812	0.982321	1.0878	1.08514	18.2569	17.4573	17.6899
5.63438	0.953839	1.05183	1.06841	18.3163	17.5196	17.7535
5.64062	1.00508	1.0857	1.10087	18.3764	17.582	17.8177
5.64687	0.984824	1.07021	1.08106	18.4377	17.6451	17.8824
5.65313	0.973223	1.04937	1.09334	18.4981	17.7072	17.947
5.65937	1.03348	1.09336	1.07718	18.5601	17.7702	18.0117
5.66563	0.993669	1.0268	1.08409	18.6229	17.8327	18.0762
5.67188	1.01744	1.06527	1.10731	18.6854	17.8944	18.1418
5.67812	0.980807	1.10133	1.07492	18.7475	17.9585	18.2073
5.68438	1.0727	1.02226	1.11607	18.8116	18.0215	18.2731
5.69062	1.02512	1.0965	1.07503	18.8772	18.0844	18.3391
5.69688	1.00389	1.05461	1.08449	18.9407	18.1485	18.4043
5.70312	1.0362	1.08329	1.03015	19.0048	18.2123	18.4683
5.70937	1.02049	1.02482	1.0658	19.0695	18.2754	18.5319
5.71563	1.04005	1.04946	1.04825	19.1344	18.3375	18.5961
5.72187	1.029	1.05685	1.06202	19.1998	18.4008	18.6604
5.72813	1.0593	1.04664	1.02637	19.266	18.4642	18.7241
5.73438	1.03534	1.04655	1.02283	19.3324	18.5273	18.7868
5.74062	1.03517	1.04034	1.09819	19.3983	18.5904	18.8518
5.74688	1.09592	1.0686	1.08204	19.4662	18.6543	18.9188
5.75312	1.0526	1.08281	1.06424	19.5349	18.7197	18.9849
5.75938	1.05114	1.0453	1.1039	19.6022	18.7845	19.0518
5.76562	1.10363	1.05213	1.0998	19.6714	18.8484	19.12
5.77187	1.04495	1.08875	1.07695	19.7405	18.9139	19.1874
5.77813	1.10542	1.02041	1.01719	19.8098	18.9785	19.2525
5.78437	1.08421	1.01649	1.10923	19.8805	19.0411	19.3187
5.79063	1.0933	1.03619	1.02975	19.9509	19.1042	19.3854
5.79688	1.09543	1.03353	1.12052	20.0219	19.168	19.4526
5.80312	1.11909	1.02404	1.07044	20.0939	19.2316	19.5212
5.80938	1.111	1.02738	1.05004	20.1666	19.2952	19.5878
5.81562	1.08838	1.0371	1.08811	20.2384	19.3592	19.6551
5.82188	1.10139	1.02255	1.08032	20.31	19.4233	19.7235
5.82812	1.09016	1.0424	1.08135	20.3819	19.4877	19.7918
5.83437	1.13448	1.04652	1.07319	20.455	19.5529	19.86
5.84063	1.11159	1.08818	1.09755	20.5289	19.6197	19.9289
5.84687	1.10881	1.03952	1.07941	20.6022	19.6865	19.9981
5.85313	1.09006	1.02091	1.01865	20.6749	19.7513	20.065
5.85938	1.09491	1.07493	1.06902	20.7473	19.8173	20.1317
5.86562	1.08144	1.07222	1.04817	20.8196	19.8851	20.1994
5.87188	1.14505	1.03027	1.07024	20.8937	19.9516	20.2674
5.87812	1.08754	1.09309	1.06756	20.9681	20.0189	20.3361
5.88438	1.10737	1.0995	1.05914	21.0415	20.0886	20.4046
5.89062	1.11923	1.06231	1.04584	21.1161	20.1574	20.4725
5.89687	1.12945	1.06255	1.0812	21.1915	20.2252	20.5414
5.90313	1.14238	1.03509	1.0675	21.268	20.2923	20.611
5.90937	1.09763	1.05764	1.06402	21.3435	20.3594	20.6803
5.91563	1.1403	1.00027	1.08045	21.4191	20.4255	20.7501
5.92188	1.13555	1.02403	1.0725	21.4961	20.4906	20.8203
5.92812	1.10706	1.05834	1.03831	21.5722	20.5578	20.8893
5.93438	1.11134	1.10109	1.08371	21.6476	20.6275	20.9588
5.94062	1.14352	1.0698	1.06091	21.7244	20.6979	21.0293
5.94688	1.10048	1.05249	1.06832	21.801	20.7667	21.0993
5.95312	1.12752	1.0454	1.05926	21.8772	20.835	21.1695
5.95937	1.09509	1.05903	1.05424	21.9534	20.9035	21.2393
5.96563	1.11088	1.04103	1.06281	22.0292	20.9721	21.3094
5.97187	1.10664	1.10547	1.04705	22.1055	21.0424	21.3794
5.97813	1.16446	1.02943	1.0691	22.1839	21.1124	21.4497
5.98438	1.0917	1.04778	1.06449	22.2618	21.1807	21.5208
5.99062	1.14778	1.03035	1.07177	22.3394	21.2491	21.5921
5.99688	1.10352	1.0234	1.0644	22.4176	21.3169	21.6636
6.00312	1.113	1.07161	1.13155	22.4947	21.3862	21.7372
6.00938	1.11182	1.07936	1.10442	22.5722	21.4574	21.8123
6.01562	1.11556	1.05085	1.06366	22.65	21.5282	21.8853
6.02187	1.11552	1.06495	1.03051	22.7281	21.5986	21.956
6.02813	1.09173	1.09127	1.07489	22.8056	21.6705	22.0272
6.03437	1.09511	1.05857	1.07384	22.8824	21.7423	22.1
6.04063	1.08046	1.04967	1.07434	22.959	21.8129	22.1729
6.04688	1.05914	1.07231	1.10669	23.0346	21.8841	22.2471
6.05312	1.10926	1.05359	1.01913	23.1113	21.9556	22.3195
6.05938	1.05365	1.05769	1.01934	23.1879	22.0268	22.3892
6.06562	1.07232	1.04847	1.07322	23.2634	22.0979	22.4608
6.07188	1.07865	1.05256	1.06755	23.34	22.1689	22.5342
6.07812	1.07533	1.07106	1.07881	23.4168	22.2409	22.608
6.08437	1.07238	1.04124	1.07966	23.4935	22.3127	22.6823
6.09063	1.06464	1.06239	1.09162	23.57	22.3843	22.7573
6.09687	1.09266	1.08152	1.06645	23.6474	22.4575	22.8319
6.10313	1.07499	1.0565	1.10698	23.7254	22.5305	22.9072
6.10938	1.08049	1.05241	1.05943	23.803	22.6028	22.9824
6.11562	1.05412	1.03371	1.04891	23.8801	22.6744	23.0558
6.12188	1.05672	1.08577	1.09111	23.9565	22.7473	23.1304
6.12812	1.06222	1.06515	1.09418	24.0333	22.8214	23.2068
6.13438	1.06333	1.04883	1.0727	24.1105	22.8944	23.2826
6.14062	1.06589	1.03485	1.0758	24.188	22.9665	23.358
6.14687	1.03039	1.07924	1.04053	24.2644	23.0398	23.4324
6.15313	1.0377	1.08352	1.09019	24.34	23.115	23.5074
6.15937	1.03884	1.04185	1.06139	24.4161	23.1889	23.5834
6.16563	1.04286	1.07534	1.08129	24.4925	23.2628	23.6591
6.17188	1.02961	1.05918	1.0571	24.5687	23.3374	23.7349
6.17812	1.02394	1.08948	1.03896	24.6443	23.4127	23.8094
6.18438	1.03261	1.05377	1.06063	24.7202	23.4879	23.8841
6.19062	1.04481	1.05766	1.05812	24.7971	23.5622	23.9596
6.19688	1.04805	1.06452	1.05117	24.8747	23.637	24.035
6.20312	1.04132	1.02084	1.04463	24.9523	23.7106	24.11
6.20937	1.06088	1.04717	1.04584	25.0305	23.7838	24.185
6.21563	1.02083	1.04767	1.03859	25.1082	23.8581	24.2599
6.22187	1.0301	1.02734	1.04715	25.1848	23.9318	24.335
6.22813	1.06685	1.03605	1.08899	25.2633	24.0052	24.4121
6.23438	1.0545	1.02249	1.03455	25.3429	24.0786	24.4889
6.24062	1.04606	1.07923	1.04925	25.4219	24.1538	24.5644
6.24688	1.04853	1.0612	1.01221	25.5008	24.2304	24.6392
6.25312	1.05204	1.03625	1.04397	25.5801	24.3057	24.714
6.25938	1.05169	1.05917	1.01325	25.6596	24.381	24.789
6.26562	1.02378	1.02845	1.01666	25.7383	24.4562	24.8632
6.27187	1.08996	1.03958	1.0576	25.8185	24.5309	24.9391
6.27813	1.07459	1.0492	1.04396	25.9009	24.6064	25.0161
6.28437	1.07245	1.03581	1.02858	25.9827	24.682	25.0923
6.29063	1.0679	1.07488	1.01003	26.0645	24.7587	25.1673
6.29688	1.0751	1.0357	1.02199	26.1465	24.8355	25.2423
6.30312	1.06953	1.03329	1.02998	26.2288	24.9109	25.3182
6.30938	1.08323	1.02509	1.03365	26.3115	24.9861	25.3946
6.31562	1.0574	1.05844	1.0316	26.3939	25.0624	25.4712
6.32188	1.10327	1.01708	1.05835	26.4773	25.1385	25.5489
6.32812	1.06827	1.03628	1.04739	26.5612	25.214	25.6274
6.33437	1.08288	1.06223	1.03081	26.6445	25.2912	25.705
6.34063	1.08347	1.00892	1.03267	26.7286	25.3677	25.7822
6.34687	1.09391	1.01158	1.01724	26.8133	25.4424	25.859
6.35313	1.04597	1.03635	1.0455	26.8967	25.5182	25.9364
6.35938	1.06931	1.00619	1.00025	26.9792	25.594	26.0134
6.36562	1.07734	1.03797	1.00494	27.0632	25.67	26.089
6.37188	1.09647	1.00508	1.01032	27.1484	25.7462	26.1651
6.37812	1.11081	0.990368	1.02545	27.2351	25.8207	26.2422
6.38438	1.112	1.01704	1.00114	27.3225	25.8957	26.319
6.39062	1.08334	0.987555	0.97936	27.4091	25.9709	26.3943
6.39687	1.08524	1.01061	0.993761	27.4948	26.0459	26.4694
6.40313	1.07077	1.00864	0.967918	27.5801	26.1219	26.5442
6.40937	1.08868	1.00702	0.971909	27.6657	26.1979	26.6184
6.41563	1.09321	1.01591	0.980714	27.7524	26.2743	26.6931
6.42188	1.09971	1.01672	0.959864	27.8397	26.3512	26.7676
6.42812	1.11414	0.970839	0.989966	27.928	26.4266	26.8426
6.43438	1.08123	0.990517	0.974664	28.0158	26.5011	26.9182
6.44062	1.07088	1.00387	0.958392	28.1019	26.5771	26.9928
6.44688	1.08363	1.004	0.98319	28.1884	26.6536	27.0679
6.45312	1.08218	0.989611	0.997659	28.2754	26.7298	27.1447
6.45937	1.07058	0.9663	0.970878	28.3622	26.8047	27.2211
6.46563	1.09339	0.986821	0.985651	28.4495	26.8797	27.2972
6.47187	1.04749	0.988698	0.964419	28.536	26.9556	27.3732
6.47813	1.08755	0.955911	0.978128	28.6225	27.0305	27.449
6.48438	1.06103	0.986944	0.969149	28.7097	27.1055	27.5252
6.49062	1.03235	1.00487	0.986501	28.7949	27.1825	27.6018
6.49688	1.05242	0.946308	0.953309	28.8798	27.2581	27.678
6.50312	1.07176	0.96594	0.934349	28.9665	27.3323	27.7523
6.50938	1.07713	0.93622	0.949987	29.0544	27.4063	27.8266
6.51562	1.02347	0.99378	0.970581	29.1405	27.4814	27.9024
6.52187	1.05885	1.02539	0.934661	29.226	27.5603	27.9778
6.52813	1.03819	0.962948	0.922874	29.3123	27.638	28.0515
6.53437	1.0237	0.971224	0.92743	29.3973	27.7138	28.125
6.54063	1.0179	0.9485	0.948567	29.4816	27.7892	28.1997
6.54688	1.00542	0.927877	0.942449	29.5653	27.863	28.2751
6.55312	0.99171	0.92879	0.931391	29.6481	27.9362	28.3499
6.55938	1.00509	0.952121	0.941501	29.731	28.0105	28.4249
6.56562	1.00223	0.962668	0.931472	29.8146	28.0862	28.5
6.57188	0.995885	0.945169	0.93891	29.8979	28.1618	28.5752
6.57812	0.965205	0.913758	0.928592	29.9798	28.2357	28.6504
6.58437	0.972214	0.943908	0.914053	30.0609	28.3096	28.7247
6.59063	0.950516	0.933169	0.911666	30.1415	28.3844	28.7985
6.59687	0.954064	0.937026	0.8946	30.2215	28.4591	28.8716
6.60313	0.976434	0.945821	0.91343	30.3028	28.5344	28.945
6.60938	0.952652	0.926893	0.92666	30.3841	28.6095	29.0198
6.61562	0.947412	0.930077	0.91063	30.4644	28.6841	29.0946
6.62188	0.929703	0.968713	0.904701	30.5439	28.7605	29.1686
6.62812	0.910501	0.914118	0.875515	30.6219	28.8364	29.2414
6.63438	0.917805	0.933006	0.878061	30.6996	28.9111	29.3132
6.64062	0.921666	0.968801	0.919569	30.7779	28.988	29.387
6.64687	0.909399	0.898864	0.886335	30.856	29.0638	29.4612
6.65313	0.880785	0.924827	0.928311	30.9325	29.1378	29.5359
6.65937	0.855673	0.916923	0.933935	31.0068	29.2128	29.6128
6.66563	0.857766	0.90613	0.893184	31.0803	29.2871	29.6883
6.67188	0.877994	0.902815	0.876834	31.1549	29.361	29.7616
6.67812	0.875124	0.896283	0.886022	31.2304	29.4347	29.8348
6.68438	0.876858	0.9191	0.905028	31.3059	29.5091	29.9092
6.69062	0.855343	0.913202	0.87383	31.3808	29.5844	29.9833
6.69688	0.867789	0.895445	0.868716	31.4554	29.6588	30.056
6.70312	0.852461	0.929027	0.907559	31.53	29.7341	30.1303
6.70937	0.84692	0.890193	0.899874	31.6039	29.8092	30.206
6.71563	0.827436	0.94824	0.888752	31.6768	29.8853	30.281
6.72187	0.826807	0.899951	0.876097	31.7489	29.962	30.3552
6.72813	0.795636	0.926589	0.871019	31.8198	30.0379	30.4288
6.73438	0.787217	0.905503	0.871909	31.8891	30.1141	30.5023
6.74062	0.798412	0.91555	0.906867	31.9587	30.1901	30.5775
6.74688	0.768965	0.891079	0.877417	32.0275	30.2655	30.6531
6.75312	0.760339	0.9169	0.867385	32.0949	30.3412	30.7272
6.75938	0.747248	0.889993	0.866093	32.1614	30.417	30.8008
6.76562	0.767401	0.884574	0.855805	32.2283	30.4915	30.8742
6.77187	0.766582	0.898328	0.868163	32.2962	30.5666	30.9477
6.77813	0.752356	0.920491	0.881712	32.3636	30.6433	31.0225
6.78437	0.727773	0.902842	0.869596	32.4293	30.7203	31.0975
6.79063	0.740089	0.882445	0.873232	32.4947	30.7958	31.1723
6.79688	0.7491	0.89516	0.897453	32.5611	30.8712	31.2484
6.80312	0.719034	0.889783	0.862968	32.6267	30.947	31.3242
6.80938	0.728638	0.880076	0.883746	32.6915	31.0223	31.3996
6.81562	0.703138	0.902331	0.876928	32.7557	31.0983	31.4757
6.82188	0.738031	0.899131	0.880205	32.8205	31.1753	31.5518
6.82812	0.720825	0.885441	0.868542	32.8861	31.2516	31.6276
6.83437	0.710422	0.902627	0.877597	32.9507	31.3283	31.7035
6.84063	0.719071	0.899132	0.875387	33.0152	31.4057	31.7798
6.84687	0.720387	0.882441	0.903784	33.0804	31.4823	31.8574
6.85313	0.729567	0.888497	0.866148	33.1461	31.5587	31.9348
6.85938	0.686342	0.892693	0.853703	33.2104	31.6356	32.0101
6.86562	0.700775	0.873962	0.871735	33.2736	31.712	32.0857
6.87188	0.698051	0.885485	0.867142	33.3373	31.7883	32.1622
6.87812	0.701124	0.870788	0.891387	33.4012	31.8645	32.2396
6.88438	0.699274	0.903843	0.881378	33.4653	31.9417	32.3177
6.89062	0.706655	0.870361	0.850763	33.5297	32.019	32.3943
6.89687	0.724657	0.886039	0.870124	33.5955	32.0957	32.4704
6.90313	0.687437	0.858147	0.889115	33.6604	32.172	32.5484
6.90937	0.722898	0.87801	0.875904	33.7254	32.2481	32.6268
6.91563	0.698407	0.901413	0.900456	33.7911	32.3262	32.7059
6.92188	0.683146	0.894376	0.887862	33.855	32.4052	32.7856
6.92812	0.701308	0.890964	0.847496	33.9191	32.4838	32.8631
6.93438	0.683247	0.864804	0.862511	33.9834	32.5613	32.9396
6.94062	0.698784	0.848301	0.881008	34.0477	32.637	33.0177
6.94688	0.673699	0.878104	0.858232	34.1116	32.7135	33.0958
6.95312	0.692309	0.922095	0.892532	34.1754	32.7934	33.1746
6.95937	0.672412	0.899926	0.868349	34.2392	32.8744	33.254
6.96563	0.676849	0.874571	0.877915	34.3024	32.9534	33.3328
6.97187	0.702109	0.883964	0.8629	34.3671	33.0318	33.4115
6.97813	0.698041	0.864048	0.867481	34.4329	33.11	33.4899
6.98438	0.675464	0.880803	0.873499	34.4976	33.1881	33.5689
6.99062	0.686582	0.847701	0.841711	34.5618	33.2656	33.6469
6.99688	0.706887	0.899423	0.859936	34.6277	33.3441	33.7244
7.00312	0.687762	0.865817	0.861298	34.6937	33.4236	33.803
7.00938	0.700746	0.874238	0.866412	34.7596	33.502	33.882
7.01562	0.725921	0.932654	0.861406	34.8274	33.5837	33.9611
7.02187	0.722408	0.869668	0.912589	34.8963	33.6652	34.0425
7.02813	0.706435	0.876867	0.880486	34.9645	33.7444	34.1249
7.03437	0.711543	0.863379	0.837014	35.0322	33.8234	34.204
7.04063	0.709452	0.899899	0.876503	35.1002	33.9037	34.283
7.04688	0.725837	0.85046	0.874091	35.169	33.9834	34.3639
7.05312	0.687127	0.864005	0.865975	35.2369	34.0617	34.4444
7.05938	0.705963	0.888191	0.893229	35.3039	34.1419	34.526
7.06562	0.74091	0.869891	0.849258	35.3736	34.2224	34.6069
7.07188	0.746444	0.867203	0.876158	35.4454	34.3022	34.6872
7.07812	0.732011	0.877743	0.864405	35.5169	34.3824	34.7684
7.08437	0.718173	0.885376	0.866276	35.5872	34.4636	34.8492
7.09063	0.738418	0.920188	0.875768	35.6579	34.5469	34.9307
7.09687	0.71782	0.881402	0.878174	35.7287	34.6302	35.0129
7.10313	0.73555	0.884133	0.86931	35.7995	34.712	35.0949
7.10938	0.736424	0.848107	0.8616	35.8713	34.7923	35.1763
7.11562	0.732157	0.902927	0.871588	35.9431	34.8737	35.258
7.12188	0.716028	0.873806	0.841776	36.014	34.9564	35.3388
7.12812	0.754647	0.898346	0.847848	36.0862	35.0391	35.4187
7.13438	0.739609	0.886023	0.835201	36.1596	35.1224	35.4984
7.14062	0.753618	0.896615	0.846275	36.2331	35.2059	35.5782
7.14687	0.765165	0.889128	0.877053	36.308	35.2896	35.6601
7.15313	0.774263	0.893203	0.86636	36.384	35.3733	35.7431
7.15937	0.788669	0.869171	0.863463	36.4614	35.4562	35.8256
7.16563	0.779562	0.901307	0.877171	36.5391	35.5396	35.9088
7.17188	0.811738	0.912054	0.842782	36.6181	35.6252	35.9911
7.17812	0.793587	0.893699	0.844072	36.698	35.7106	36.072
7.18438	0.816077	0.907767	0.861041	36.7782	35.796	36.1538
7.19062	0.827102	0.897278	0.881796	36.8602	35.8816	36.2377
7.19688	0.844431	0.910455	0.845164	36.9438	35.9676	36.3209
7.20312	0.812361	0.897497	0.857933	37.0268	36.0537	36.4031
7.20937	0.8286	0.928909	0.858906	37.1091	36.1408	36.4862
7.21563	0.84557	0.872265	0.866421	37.1933	36.2269	36.5698
7.22187	0.838858	0.923212	0.874181	37.2781	36.3128	36.6542
7.22813	0.860727	0.879448	0.850921	37.3638	36.3993	36.7381
7.23438	0.887228	0.907093	0.859222	37.4522	36.4851	36.8214
7.24062	0.889353	0.933542	0.835794	37.5421	36.5737	36.9041
7.24688	0.873222	0.917127	0.899803	37.6314	36.6629	36.9889
7.25312	0.907888	0.933885	0.874224	37.7219	36.7522	37.0757
7.25938	0.912559	0.938016	0.864903	37.8145	36.8428	37.161
7.26562	0.945739	0.903398	0.860456	37.9092	36.932	37.2457
7.27187	0.941784	0.905658	0.908669	38.0056	37.0198	37.3328
7.27813	0.945594	0.913346	0.844096	38.1021	37.1082	37.4192
7.28437	0.974673	0.922905	0.866739	38.2005	37.1977	37.5036
7.29063	0.976093	0.94462	0.884227	38.3006	37.2888	37.5902
7.29688	0.960538	0.902167	0.862439	38.4002	37.379	37.6768
7.30312	1.00304	0.921952	0.825278	38.5013	37.4683	37.7605
7.30938	1.0085	0.952717	0.859225	38.605	37.5603	37.8443
7.31562	0.988873	0.93683	0.868108	38.7082	37.6531	37.9303
7.32188	1.05204	0.930397	0.849671	38.8139	37.745	38.016
7.32812	1.04439	0.958841	0.891598	38.9225	37.8381	38.103
7.33437	1.06577	0.923213	0.867372	39.0321	37.931	38.191
7.34063	1.05913	0.936071	0.906225	39.1427	38.023	38.28
7.34687	1.07964	0.935813	0.894158	39.2541	38.1157	38.3704
7.35313	1.08034	0.949403	0.893164	39.3669	38.2093	38.4603
7.35938	1.10833	0.914824	0.896106	39.4813	38.3019	38.5505
7.36562	1.11856	0.969008	0.878354	39.598	38.3957	38.6401
7.37188	1.12876	0.945374	0.870331	39.7159	38.4912	38.7285
7.37812	1.12986	0.941393	0.892601	39.8346	38.5855	38.8178
7.38438	1.12293	0.914186	0.888746	39.9532	38.6784	38.9082
7.39062	1.12454	0.92503	0.899205	40.0717	38.7706	38.999
7.39687	1.16843	0.945048	0.892495	40.1928	38.8645	39.0903
7.40313	1.18444	0.97209	0.909907	40.3173	38.9609	39.1822
7.40937	1.19915	0.936616	0.887416	40.4437	39.0571	39.274
7.41563	1.21107	0.938442	0.91614	40.5716	39.1518	39.3663
7.42188	1.21027	0.960911	0.906862	40.7004	39.2478	39.4597
7.42812	1.1936	0.957207	0.921812	40.8284	39.3449	39.5536
7.43438	1.20199	0.987903	0.94776	40.9563	39.4436	39.6498
7.44062	1.22866	0.968818	0.916408	41.0862	39.5431	39.7458
7.44688	1.24264	0.975502	0.920505	41.2185	39.642	39.8406
7.45312	1.24352	0.944575	0.92919	41.3518	39.7399	39.9362
7.45937	1.27342	0.966801	0.939375	41.4871	39.8375	40.0329
7.46563	1.28848	0.969316	0.92659	41.6249	39.9366	40.1297
7.47187	1.28632	0.955315	0.951754	41.7637	40.0352	40.2273
7.47813	1.28711	0.976635	0.95626	41.9026	40.1344	40.3266
7.48438	1.27763	0.98323	0.945789	42.0413	40.2351	40.4257
7.49062	1.30039	0.987493	0.943705	42.181	40.3366	40.5244
7.49688	1.29408	0.973293	0.940363	42.3218	40.4378	40.6229
7.50312	1.29727	0.983182	0.967306	42.4626	40.5389	40.7228
7.50938	1.31988	0.993292	0.92993	42.6051	40.6412	40.8224
7.51562	1.3424	0.976345	0.960822	42.7503	40.7433	40.9218
7.52187	1.31186	0.985412	0.955461	42.8953	40.8452	41.0226
7.52813	1.33601	0.980982	0.957885	43.0402	40.9475	41.1235
7.53437	1.29618	0.996604	0.98407	43.1844	41.0505	41.2261
7.54063	1.33592	1.00913	0.999675	43.3289	41.1552	41.3311
7.54688	1.35342	1.00342	0.975825	43.4768	41.2604	41.4358
7.55312	1.31807	1.0116	0.984916	43.6239	41.3659	41.5399
7.55938	1.28091	0.984731	1.00392	43.7673	41.4706	41.6456
7.56562	1.313	0.996186	0.988364	43.9107	41.5747	41.7517
7.57188	1.32468	1.01664	1.00977	44.0567	41.6806	41.8583
7.57812	1.32059	1.01472	1.01108	44.2034	41.7877	41.9663
7.58437	1.29009	1.02431	1.01534	44.3483	41.8954	42.0748
7.59063	1.32385	1.03312	1.05409	44.4937	42.0042	42.1857
7.59687	1.35796	0.967299	1.03046	44.6432	42.1101	42.2977
7.60313	1.31618	1.02748	1.02016	44.7924	42.216	42.408
7.60938	1.32419	1.03748	1.02658	44.94	42.3257	42.5183
7.61562	1.30785	1.02411	1.03347	45.0874	42.4355	42.6294
7.62188	1.30783	1.02442	1.03373	45.2341	42.5447	42.7412
7.62812	1.30827	1.00913	1.05547	45.3811	42.6533	42.8543
7.63438	1.28993	1.01242	1.01987	45.5273	42.7615	42.9669
7.64062	1.3108	1.05565	1.04861	45.6739	42.8723	43.0792
7.64687	1.27822	0.995075	1.04666	45.82	42.9824	43.1932
7.65313	1.27146	1.03967	1.05829	45.9642	43.0918	43.308
7.65937	1.28245	1.03822	1.07278	46.1089	43.2036	43.4243
7.66563	1.2771	1.06446	1.05194	46.2541	43.3171	43.5405
7.67188	1.27618	1.03435	1.09294	46.3992	43.4304	43.6579
7.67812	1.25739	1.02851	1.11068	46.5434	43.5421	43.7788
7.68438	1.2317	1.06073	1.09347	46.6853	43.6553	43.8999
7.69062	1.23062	1.03954	1.10202	46.8259	43.7693	44.0208
7.69688	1.25104	1.02327	1.09136	46.9679	43.8815	44.1417
7.70312	1.2061	1.05364	1.10467	47.1086	43.9946	44.2629
7.70937	1.22372	1.05144	1.10241	47.248	44.1095	44.385
7.71563	1.21208	1.08312	1.10945	47.388	44.2261	44.5075
7.72187	1.20645	1.05939	1.1067	47.5273	44.3434	44.6305
7.72813	1.19166	1.07504	1.10087	47.6656	44.4604	44.7532
7.73438	1.1664	1.05549	1.12473	47.8018	44.5774	44.8771
7.74062	1.21226	1.06508	1.11865	47.9394	44.694	45.0022
7.74688	1.18453	1.05233	1.1275	48.0782	44.8106	45.1276
7.75312	1.14072	1.07171	1.12095	48.2132	44.9278	45.2534
7.75938	1.14729	1.06998	1.1359	48.3462	45.0462	45.3798
7.76562	1.17337	1.07662	1.12159	48.4813	45.165	45.5065
7.77187	1.13794	1.06368	1.13836	48.6161	45.2837	45.6335
7.77813	1.10059	1.05436	1.14217	48.7468	45.4013	45.7619
7.78437	1.11351	1.07049	1.19518	48.8764	45.5195	45.8937
7.79063	1.12931	1.07897	1.14763	49.0078	45.6392	46.026
7.79688	1.11917	1.07819	1.15701	49.1398	45.7596	46.1564
7.80312	1.12075	1.05495	1.15119	49.2715	45.8788	46.2871
7.80938	1.11267	1.09033	1.16472	49.403	45.9989	46.4186
7.81562	1.10641	1.06053	1.14821	49.5338	46.1195	46.55
7.82188	1.05922	1.05225	1.15937	49.6618	46.2382	46.6814
7.82812	1.09238	1.10156	1.1413	49.7891	46.3593	46.8126
7.83437	1.0777	1.08713	1.1168	49.9177	46.4826	46.9416
7.84063	1.06062	1.07556	1.15961	50.0446	46.6046	47.0718
7.84687	1.09117	1.07689	1.146	50.1725	46.7263	47.2039
7.85313	1.09743	1.07541	1.14418	50.3028	46.8481	47.3353
7.85938	1.05136	1.08629	1.17317	50.431	46.9707	47.4685
7.86562	1.08199	1.07851	1.19105	50.5584	47.0936	47.6046
7.87188	1.07431	1.05844	1.17059	50.6874	47.2152	47.7408
7.87812	1.0715	1.07068	1.18315	50.816	47.3365	47.8768
7.88438	1.0676	1.08404	1.17351	50.9444	47.4594	48.0131
7.89062	1.07932	1.08371	1.17621	51.0734	47.5833	48.1492
7.89687	1.06927	1.08893	1.19235	51.2028	47.7077	48.2867
7.90313	1.05947	1.11302	1.15203	51.3312	47.8339	48.4229
7.90937	1.06021	1.09746	1.15044	51.4592	47.9609	48.557
7.91563	1.07623	1.11939	1.17242	51.5885	48.0884	48.6924
7.92188	1.05643	1.12084	1.19072	51.7177	48.2174	48.8304
7.92812	1.07632	1.08425	1.16941	51.8471	48.3446	48.9684
7.93438	1.05767	1.08963	1.20389	51.9768	48.4703	49.1075
7.94062	1.05839	1.09112	1.18487	52.1056	48.5965	49.2476
7.94688	1.06692	1.07618	1.17492	52.2352	48.7221	49.3863
7.95312	1.05702	1.08951	1.15713	52.3649	48.8479	49.5236
7.95937	1.03677	1.11098	1.17773	52.493	48.9758	49.6612
7.96563	1.03536	1.10607	1.19021	52.62	49.1049	49.801
7.97187	1.07919	1.09323	1.17963	52.7497	49.2332	49.9412
7.97813	1.05814	1.0983	1.16082	52.8811	49.3613	50.0798
7.98438	1.064	1.09817	1.17482	53.0117	49.4898	50.2184
7.99062	1.05955	1.10276	1.189	53.1426	49.6188	50.3588
7.99688	1.05768	1.09766	1.18359	53.2733	49.748	50.5
8.00313	1.05176	1.13529	1.1711	53.4038	49.8793	50.6404
8.00938	1.03945	1.10007	1.17791	53.5333	50.0109	50.7806
8.01562	1.07618	1.10419	1.18845	53.6645	50.1409	50.9221
8.02187	1.0411	1.12171	1.17004	53.7961	50.2724	51.0633
8.02812	1.07049	1.09561	1.20855	53.9275	50.4035	51.2059
8.03438	1.07095	1.13473	1.16817	54.0609	50.5357	51.3487
8.04063	1.0606	1.12139	1.19843	54.194	50.6696	51.4911
8.04688	1.06762	1.12587	1.16695	54.3271	50.8032	51.6336
8.05312	1.04634	1.11835	1.18354	54.4594	50.9368	51.7755
8.05937	1.05062	1.07871	1.1688	54.5909	51.0677	51.9177
8.06563	1.07824	1.11068	1.17485	54.7246	51.1985	52.0595
8.07188	1.07027	1.06764	1.17718	54.8598	51.3288	52.2021
8.07812	1.06441	1.12953	1.18145	54.9943	51.4604	52.3454
8.08437	1.04936	1.09628	1.18332	55.1277	51.5939	52.4892
8.09062	1.08831	1.13352	1.16804	55.2628	51.7279	52.6324
8.09688	1.0645	1.10806	1.17143	55.3991	51.8628	52.7751
8.10313	1.06474	1.08266	1.19645	55.5341	51.9948	52.9198
8.10938	1.01064	1.09545	1.16437	55.6658	52.1263	53.0643
8.11562	1.05003	1.10119	1.1863	55.7969	52.2591	53.2084
8.12187	1.04156	1.13486	1.17952	55.9301	52.3945	53.3536
8.12813	1.05053	1.11197	1.17749	56.0635	52.5308	53.4985
8.13438	1.0485	1.1107	1.16281	56.1976	52.6658	53.6426
8.14062	1.05226	1.13876	1.17302	56.3321	52.8026	53.7866
8.14687	1.04446	1.11576	1.15838	56.4664	52.94	53.9306
8.15312	1.04266	1.12444	1.1737	56.6004	53.0766	54.0749
8.15938	1.01782	1.10434	1.15142	56.7328	53.2129	54.2189
8.16563	1.01565	1.11258	1.17288	56.8637	53.3485	54.3632
8.17188	1.0471	1.096	1.15322	56.9967	53.4839	54.5077
8.17812	1.01828	1.13739	1.1436	57.1301	53.621	54.6507
8.18437	1.02122	1.12039	1.14906	57.262	53.7599	54.7936
8.19063	0.989667	1.1	1.13461	57.3923	53.8966	54.9361
8.19688	0.996919	1.11033	1.13732	57.5211	54.0329	55.0782
8.20312	0.98645	1.11656	1.15015	57.65	54.1705	55.2214
8.20937	0.996933	1.13451	1.15493	57.7791	54.3097	55.366
8.21562	0.984262	1.11529	1.11803	57.9082	54.4491	55.5088
8.22188	0.97183	1.12382	1.13525	58.0359	54.5881	55.6505
8.22813	0.974196	1.11276	1.14422	58.1631	54.7271	55.7941
8.23438	0.96868	1.11256	1.12824	58.2903	54.8656	55.9375
8.24062	0.982935	1.10345	1.14347	58.4182	55.0037	56.0811
8.24687	0.944813	1.10495	1.15761	58.5448	55.1416	56.2267
8.25313	0.964686	1.10476	1.16774	58.6704	55.2797	56.3741
8.25938	0.961822	1.0976	1.13683	58.7973	55.4176	56.5204
8.26562	0.941733	1.12692	1.13074	58.9228	55.5571	56.6646
8.27187	0.953715	1.11007	1.12986	59.0481	55.6977	56.8085
8.27812	0.947281	1.0691	1.09893	59.1739	55.8347	56.9506
8.28438	0.940866	1.10714	1.1008	59.299	55.9718	57.0911
8.29063	0.936859	1.11825	1.14935	59.4236	56.1122	57.235
8.29688	0.940618	1.08289	1.12183	59.5484	56.2513	57.3805
8.30312	0.939997	1.10235	1.10098	59.6736	56.3896	57.5231
8.30937	0.925895	1.06378	1.14458	59.798	56.5269	57.6674
8.31563	0.903321	1.11716	1.1024	59.9201	56.6653	57.812
8.32188	0.925685	1.0845	1.12207	60.0424	56.8053	57.9554
8.32812	0.916993	1.11734	1.11097	60.1658	56.9455	58.0995
8.33437	0.931779	1.08602	1.12546	60.2898	57.086	58.2441
8.34062	0.911295	1.09205	1.09519	60.4136	57.2251	58.3878
8.34688	0.917397	1.0776	1.10415	60.5366	57.3638	58.5304
8.35313	0.908766	1.08775	1.11878	60.6596	57.5025	58.6748
8.35938	0.926214	1.08674	1.06873	60.7834	57.642	58.817
8.36562	0.906639	1.09417	1.08215	60.9073	57.7821	58.9571
8.37187	0.937903	1.05453	1.10263	61.0321	57.9203	59.0996
8.37813	0.924218	1.0905	1.09066	61.1583	58.0586	59.2428
8.38438	0.921283	1.0561	1.06338	61.2836	58.1971	59.3838
8.39062	0.894439	1.08419	1.08923	61.407	58.3354	59.5248
8.39687	0.928832	1.0889	1.09084	61.5311	58.4761	59.6678
8.40312	0.91737	1.09463	1.07312	61.657	58.6176	59.81
8.40938	0.878066	1.09483	1.07193	61.7796	58.7597	59.9512
8.41563	0.917933	1.09788	1.10864	61.9024	58.9023	60.0949
8.42188	0.90364	1.08813	1.08637	62.0272	59.0446	60.2398
8.42812	0.936603	1.06726	1.08656	62.1534	59.1851	60.3834
8.43437	0.9102	1.06588	1.07018	62.2802	59.3244	60.5262
8.44063	0.913848	1.09058	1.065	62.4057	59.4655	60.6678
8.44688	0.914415	1.07686	1.06383	62.5317	59.6074	60.8091
8.45312	0.908657	1.06297	1.06901	62.6574	59.7478	60.9509
8.45937	0.918601	1.08716	1.0458	62.7837	59.889	61.0918
8.46562	0.948381	1.08073	1.05991	62.9129	60.0316	61.2322
8.47188	0.917418	1.06168	1.0633	63.0422	60.1728	61.374
8.47813	0.914543	1.06413	1.06094	63.1693	60.3131	61.5161
8.48438	0.935065	1.05656	1.04793	63.2979	60.4532	61.6574
8.49062	0.941095	1.0616	1.05191	63.4285	60.5934	61.7983
8.49687	0.937246	1.08915	1.0781	63.5594	60.7359	61.9414
8.50313	0.938898	1.06584	1.0496	63.6904	60.8789	62.0845
8.50938	0.939977	1.06249	1.05787	63.8218	61.0204	62.2265
8.51562	0.938786	1.05815	1.0712	63.9533	61.1616	62.3702
8.52187	0.938352	1.06552	1.02191	64.0849	61.3031	62.5117
8.52812	0.946577	1.05307	1.02471	64.2173	61.4446	62.6502
8.53438	0.958911	1.05509	1.04446	64.3513	61.5855	62.7904
8.54063	0.929733	1.06499	1.06319	64.4843	61.7275	62.9335
8.54688	0.962293	1.05772	1.05249	64.6178	61.8698	63.0773
8.55312	0.957144	1.04653	1.03795	64.7534	62.0111	63.2196
8.55937	0.965837	1.03537	1.0376	64.8894	62.1512	63.3612
8.56563	0.960137	1.03013	1.05776	65.0258	62.2903	63.5042
8.57188	0.962277	1.05332	1.02626	65.1622	62.4308	63.6467
8.57812	0.946178	1.04201	1.02669	65.2978	62.5723	63.7873
8.58437	0.995515	1.06237	1.03349	65.436	62.7147	63.9286
8.59062	0.975703	1.03351	1.04969	65.5764	62.8567	64.0717
8.59688	0.938351	1.06221	1.05874	65.713	62.9989	64.2167
8.60313	0.978418	1.05483	1.03379	65.85	63.1427	64.3608
8.60938	0.983278	1.06398	1.03439	65.9904	63.2869	64.5035
8.61562	0.964885	1.02946	1.0417	66.13	63.4295	64.6469
8.62187	0.986506	1.07427	1.03369	66.2701	63.5731	64.7904
8.62813	0.979928	1.02377	1.04822	66.4115	63.7164	64.9347
8.63438	0.986957	1.04334	1.00174	66.553	63.8579	65.0769
8.64062	1.01212	1.02062	1.03967	66.6972	63.9994	65.2187
8.64687	0.967078	1.04303	1.0357	66.84	64.141	65.3631
8.65312	0.991643	1.05152	1.02187	66.9817	64.285	65.5065
8.65938	0.991307	1.04002	1.02646	67.1252	64.4289	65.6495
8.66563	0.989878	1.03622	1.05297	67.2689	64.5721	65.7948
8.67188	0.996279	1.0397	1.01784	67.4131	64.7154	65.9397
8.67812	1.01666	1.03247	1.04862	67.5595	64.8586	66.0845
8.68437	1.0043	1.05237	1.03864	67.7066	65.003	66.231
8.69063	0.966791	1.01291	1.03	67.8504	65.1461	66.3764
8.69688	1.00848	1.02421	1.01462	67.9946	65.2876	66.5203
8.70312	0.984077	1.00639	1.01804	68.1404	65.4288	66.6636
8.70937	0.99241	1.0488	1.01939	68.2851	65.5719	66.8074
8.71562	0.987383	1.01166	1.00858	68.4304	65.7156	66.9508
8.72188	0.998745	1.05167	1.01535	68.5762	65.8596	67.0941
8.72813	0.960118	1.04411	1.03534	68.7203	66.0062	67.2395
8.73438	1.00648	1.02639	1.03404	68.8652	66.1512	67.3864
8.74062	0.974038	1.01342	1.02104	69.0113	66.2943	67.5325
8.74687	0.998233	1.04472	1.03072	69.157	66.4388	67.6786
8.75313	0.972151	1.01917	1.02813	69.3028	66.584	67.8254
8.75938	0.97469	1.03217	1.01871	69.447	66.7285	67.9715
8.76562	0.997709	0.998279	1.02483	69.5933	66.8717	68.1176
8.77187	0.952878	1.02624	1.0099	69.7382	67.0147	68.2633
8.77812	0.970708	1.0216	1.03869	69.8814	67.1595	68.4102
8.78438	0.987954	1.00746	0.994511	70.0273	67.3033	68.5562
8.79063	0.973972	1.03174	1.00615	70.1737	67.4479	68.7001
8.79688	1.00284	1.02562	1.00784	70.3214	67.5941	68.8452
8.80312	0.959903	0.998896	1.01007	70.4683	67.7381	68.9907
8.80937	0.977945	1.01344	1.01194	70.6135	67.8814	69.1367
8.81563	0.963172	1.01293	1.01324	70.7591	68.026	69.2832
8.82188	0.964094	1.01279	1.01783	70.904	68.1707	69.4303
8.82812	0.952893	0.988259	0.998529	71.0482	68.3139	69.5765
8.83437	0.931725	1.0114	0.994751	71.1903	68.4572	69.7213
8.84062	0.958257	1.02268	0.981896	71.3329	68.6031	69.8651
8.84688	0.958653	1.02013	0.995753	71.4778	68.7499	70.0091
8.85313	0.949964	1.00271	0.960641	71.6222	68.8954	70.1518
8.85938	0.979321	1.01634	1.01991	71.7684	69.0409	70.2965
8.86562	0.958086	0.996587	0.968053	71.9155	69.1861	70.4419
8.87187	0.947171	0.991524	0.981487	72.0603	69.3298	70.5847
8.87813	0.980399	1.01771	0.99326	72.207	69.4752	70.7296
8.88438	0.974164	1.00698	0.993843	72.3559	69.6219	70.8755
8.89062	0.953051	0.990443	0.977891	72.503	69.7668	71.0206
8.89687	0.952924	1.02198	0.989796	72.6487	69.913	71.1655
8.90312	0.945023	1.01273	1.00364	72.794	70.0611	71.3126
8.90938	0.969394	0.982288	0.966442	72.9407	70.2065	71.4581
8.91563	0.937037	1.00573	0.970091	73.087	70.3515	71.6014
8.92188	0.918183	0.962895	0.965699	73.2296	70.4954	71.7448
8.92812	0.947123	0.980515	0.987334	73.3732	70.6376	71.8896
8.93437	0.936023	0.998806	0.971718	73.5183	70.7826	72.0352
8.94063	0.96537	0.975073	0.940863	73.6651	70.9275	72.1774
8.94688	0.935975	0.971553	0.942211	73.812	71.0705	72.3177
8.95312	0.972581	0.985286	0.995117	73.9598	71.2145	72.4622
8.95937	0.940698	0.961489	0.938168	74.1081	71.358	72.6067
8.96562	0.96936	0.994542	0.974144	74.2563	71.5023	72.7497
8.97188	0.935018	0.994409	0.965729	74.4043	71.6493	72.895
8.97813	0.951548	0.982307	0.952755	74.5512	71.7955	73.0389
8.98438	0.972441	0.984509	0.954949	74.7011	71.9413	73.1823
8.99062	0.968719	0.987416	0.942903	74.8526	72.0876	73.325
8.99687	0.949616	1.00899	0.970196	75.0026	72.2359	73.4691
9.00313	0.967888	0.969576	0.955532	75.1527	72.3832	73.6144
9.00938	0.966715	0.945525	0.931458	75.3043	72.5259	73.7569
9.01562	0.969922	0.984073	0.957428	75.4563	72.6698	73.8998
9.02187	0.963701	0.966081	0.951041	75.6082	72.8156	74.0444
9.02812	0.95229	0.960151	0.956695	75.759	72.9597	74.1891
9.03438	0.950638	0.965526	0.945801	75.909	73.104	74.3336
9.04063	0.971935	0.974057	0.934414	76.0607	73.2495	74.4766
9.04688	0.968585	0.962332	0.97217	76.2141	73.395	74.6218
9.05312	0.971257	0.988587	0.942407	76.3676	73.5418	74.7679
9.05937	0.980425	0.972661	0.944568	76.5223	73.6895	74.912
9.06563	0.983571	0.99252	0.935489	76.6782	73.8378	75.0558
9.07188	0.988537	0.95931	0.928333	76.8349	73.9853	75.1986
9.07812	0.979037	0.975462	0.920851	76.9914	74.1316	75.3404
9.08437	0.990132	0.971503	0.942991	77.1484	74.2791	75.4835
9.09062	0.98347	0.957622	0.947882	77.3059	74.4255	75.6289
9.09688	0.98063	0.947433	0.942118	77.4628	74.5702	75.7745
9.10313	1.01398	0.96681	0.933111	77.6224	74.7158	75.9191
9.10938	0.997572	0.942231	0.931318	77.7836	74.8613	76.0631
9.11562	0.997522	0.953416	0.92064	77.9437	75.0059	76.2063
9.12187	0.97592	0.9663	0.946349	78.1022	75.1525	76.3509
9.12813	0.996271	0.976383	0.92187	78.2609	75.3011	76.4958
9.13438	1.01427	0.969525	0.929972	78.4229	75.4502	76.6396
9.14062	0.984537	0.959066	0.913231	78.5841	75.5981	76.7829
9.14687	1.00053	0.970491	0.910455	78.7445	75.7463	76.9249
9.15312	1.0276	0.950432	0.911925	78.9086	75.894	77.067
9.15938	1.02114	0.957374	0.944372	79.0745	76.0409	77.2119
9.16563	0.99172	0.945099	0.911637	79.2378	76.1877	77.357
9.17188	1.00957	0.978901	0.917824	79.4004	76.3362	77.5002
9.17812	1.01778	0.96697	0.918429	79.5653	76.4867	77.6442
9.18437	1.03912	0.943293	0.943953	79.7328	76.6346	77.7904
9.19063	1.01388	0.970138	0.908534	79.9003	76.783	77.936
9.19688	1.02707	0.943114	0.923924	80.067	76.9316	78.0803
9.20312	1.02374	0.972264	0.94447	80.2347	77.0805	78.2275
9.20937	1.05269	0.955496	0.933476	80.4048	77.2306	78.3758
9.21562	1.04063	0.948096	0.928029	80.5764	77.379	78.5229
9.22188	1.04115	0.958325	0.914913	80.7474	77.5279	78.6687
9.22813	1.02495	0.969878	0.930687	80.9173	77.6786	78.815
9.23438	1.04202	0.964175	0.928261	81.0875	77.83	78.9625
9.24062	1.04158	0.956632	0.924677	81.2593	77.9806	79.1098
9.24687	1.05794	0.958539	0.951003	81.4326	78.1309	79.2591
9.25313	1.03541	0.960944	0.924337	81.6057	78.2818	79.4085
9.25938	1.03178	0.956289	0.909008	81.7768	78.4327	79.5548
9.26562	1.05319	0.965062	0.911919	81.9497	78.5841	79.7003
9.27187	1.06865	0.960747	0.928203	82.1258	78.7361	79.8475
9.27812	1.08979	0.956275	0.940647	82.3052	78.8876	79.9972
9.28438	1.04274	0.9458	0.916807	82.4827	79.0381	80.1462
9.29063	1.09368	0.926845	0.91146	82.6608	79.1865	80.2931
9.29688	1.06544	0.923434	0.914179	82.841	79.3333	80.4399
9.30312	1.05009	0.952972	0.912787	83.0178	79.4824	80.5871
9.30937	1.07	0.994559	0.935982	83.1952	79.6373	80.7362
9.31563	1.07614	0.933658	0.90412	83.375	79.7909	80.8848
9.32188	1.05579	0.938869	0.923993	83.5539	79.9403	81.0327
9.32812	1.05611	0.957138	0.927979	83.7314	80.0918	81.1826
9.33437	1.06444	0.957344	0.933746	83.9098	80.2449	81.3336
9.34062	1.08169	0.957383	0.952521	84.0906	80.3983	81.4868
9.34688	1.04357	0.923305	0.925072	84.2699	80.5491	81.6394
9.35313	1.0716	0.938037	0.917991	84.4486	80.6986	81.7895
9.35938	1.07626	0.957661	0.924062	84.6302	80.851	81.9396
9.36562	1.0614	0.952772	0.925906	84.8113	81.0049	82.0907
9.37187	1.0762	0.941009	0.917718	84.9926	81.1576	82.2414
9.37813	1.07414	0.954163	0.918756	85.1752	81.3106	82.3917
9.38438	1.06385	0.932945	0.923178	85.357	81.4631	82.5426
9.39062	1.07346	0.952767	0.931613	85.539	81.6158	82.6949
9.39687	1.06366	0.934704	0.928283	85.7212	81.7688	82.8477
9.40312	1.05512	0.941279	0.914359	85.9021	81.9211	82.9993
9.40938	1.05372	0.947998	0.924375	86.0824	82.0746	83.1508
9.41563	1.06699	0.958759	0.936125	86.264	82.2298	83.3043
9.42188	1.06527	0.950999	0.923043	86.4468	82.3855	83.4579
9.42812	1.06309	0.945365	0.938758	86.6295	82.5402	83.612
9.43437	1.05014	0.923244	0.919961	86.8111	82.6929	83.7659
9.44063	1.0658	0.958373	0.93213	86.9932	82.8468	83.9196
9.44688	1.02819	0.966947	0.897315	87.1736	83.0046	84.0715
9.45312	1.05686	0.946656	0.929507	87.3535	83.1616	84.2234
9.45937	1.06525	0.940577	0.946375	87.5369	83.3166	84.3796
9.46562	1.04597	0.9313	0.963356	87.7196	83.4706	84.5389
9.47188	1.06275	0.944516	0.920448	87.9023	83.6251	84.6962
9.47813	1.07994	0.968596	0.920342	88.0881	83.7828	84.8501
9.48438	1.05736	0.94507	0.918339	88.2738	83.9409	85.004
9.49062	1.05886	0.951659	0.930692	88.4578	84.0977	85.159
9.49687	1.05428	0.944499	0.927262	88.6419	84.2547	85.315
9.50313	1.05668	0.948041	0.961116	88.826	84.4116	85.4737
9.50938	1.05469	0.933738	0.928439	89.0103	84.5678	85.6327
9.51562	1.06207	0.961613	0.937259	89.1954	84.7254	85.7899
9.52187	1.07985	0.925571	0.933052	89.3829	84.8825	85.9477
9.52812	1.04978	0.935935	0.944501	89.5696	85.0376	86.1064
9.53438	1.04193	0.948647	0.928576	89.7532	85.1949	86.2648
9.54063	1.03215	0.954365	0.909727	89.9355	85.3539	86.4206
9.54688	1.05258	0.953274	0.9436	90.119	85.5135	86.5778
9.55312	1.02225	0.917001	0.939098	90.3019	85.6702	86.7377
9.55937	1.03604	0.960079	0.929166	90.4835	85.8277	86.8966
9.56563	1.03454	0.935378	0.9472	90.6664	85.9869	87.0564
9.57188	1.03244	0.929127	0.917594	90.8493	86.1437	87.2154
9.57812	1.05945	0.915045	0.943801	91.0346	86.299	87.3743
9.58437	1.01425	0.941754	0.955249	91.2186	86.4556	87.5367
9.59062	1.03138	0.940683	0.939798	91.4003	86.6146	87.6989
9.59688	1.02885	0.945555	0.947673	91.5835	86.7741	87.8607
9.60313	1.01504	0.93199	0.955989	91.7655	86.933	88.0241
9.60938	1.00602	0.953857	0.930135	91.9457	87.0929	88.1861
9.61562	1.00352	0.950904	0.932306	92.1251	87.2546	88.3464
9.62187	1.00932	0.946558	0.932936	92.3051	87.4158	88.5071
9.62813	1.02484	0.930108	0.945821	92.4872	87.5755	88.6692
9.63438	0.980155	0.963184	0.939392	92.6669	87.7369	88.8321
9.64062	1.00245	0.941176	0.933131	92.8448	87.8994	88.994
9.64687	0.992179	0.945372	0.939859	93.0241	88.0605	89.1563
9.65312	0.99398	0.953111	0.960439	93.2028	88.223	89.3211
9.65938	0.982424	0.965613	0.945496	93.3808	88.3873	89.4866
9.66563	0.986136	0.931073	0.940625	93.5584	88.55	89.6506
9.67188	0.993349	0.945725	0.947153	93.7372	88.7112	89.8149
9.67812	0.982275	0.954496	0.950176	93.9159	88.8746	89.9803
9.68437	0.970644	0.958024	0.955614	94.0928	89.0392	90.1467
9.69063	0.964727	0.927349	0.932602	94.2683	89.2018	90.3117
9.69688	1.00614	0.963978	0.923998	94.4473	89.365	90.4742
9.70312	0.970095	0.947596	0.93367	94.6269	89.5303	90.6369
9.70937	0.990628	0.955235	0.942865	94.8054	89.6949	90.8016
9.71562	0.951648	0.919684	0.938642	94.9825	89.8574	90.9669
9.72188	0.953466	0.93846	0.939089	95.1563	90.0186	91.132
9.72813	0.960197	0.954295	0.947788	95.3312	90.1831	91.2982
9.73438	0.941918	0.92511	0.924537	95.5053	90.3466	91.4634
9.74062	0.974904	0.93485	0.964669	95.6809	90.5086	91.6302
9.74687	0.961838	0.966996	0.961787	95.8585	90.6745	91.8005
9.75313	0.947222	0.971055	0.960555	96.0339	90.8437	91.9707
9.75938	0.962969	0.955601	0.95858	96.2096	91.0122	92.1408
9.76562	0.949248	0.952265	0.954672	96.3857	91.1792	92.3106
9.77187	0.935849	0.951801	0.947502	96.5595	91.3461	92.4797
9.77812	0.943387	0.950585	0.939309	96.733	91.5131	92.6476
9.78438	0.966491	0.964712	0.941966	96.9096	91.6814	92.8152
9.79063	0.95983	0.951764	0.942691	97.0879	91.8501	92.9833
9.79688	0.951903	0.979054	0.94726	97.2651	92.0202	93.1521
9.80312	0.9618	0.93915	0.945018	97.4427	92.1895	93.3214
9.80937	0.95588	0.927478	0.943814	97.6209	92.3544	93.4905
9.81563	0.951821	0.940794	0.949983	97.7983	92.5196	93.6604
9.82188	0.942096	0.950643	0.933757	97.9748	92.6871	93.8295
9.82812	0.981998	0.943173	0.939922	98.1542	92.8551	93.9979
9.83437	0.949045	0.957905	0.937112	98.3346	93.0239	94.1669
9.84062	0.97484	0.951782	0.944869	98.5145	93.1936	94.3365
9.84688	0.956378	0.968691	0.966669	98.6953	93.3646	94.509
9.85313	0.973637	0.958119	0.93194	98.8762	93.5363	94.6805
9.85938	0.939872	0.964755	0.926813	99.0559	93.7079	94.8487
9.86562	0.952465	0.96309	0.954826	99.2337	93.8802	95.0192
9.87187	0.969802	0.945765	0.950119	99.4146	94.051	95.1919
9.87813	0.984428	0.947963	0.937272	99.5988	94.2206	95.3633
9.88438	0.957262	0.964598	0.943065	99.7819	94.3921	95.5343
9.89062	0.981101	0.946599	0.933307	99.9651	94.5638	95.7052
9.89687	0.983497	0.978039	0.967222	100.151	94.7369	95.8784
9.90312	0.957409	0.97842	0.942539	100.335	94.913	96.0527
9.90938	0.982969	0.95871	0.941206	100.519	95.0876	96.2249
9.91563	0.982008	0.951204	0.948832	100.705	95.26	96.3978
9.92188	0.985499	0.959514	0.956871	100.892	95.4327	96.5724
9.92812	0.982037	0.95407	0.958981	101.08	95.6059	96.7482
9.93437	0.984408	0.959143	0.966122	101.267	95.7792	96.925
9.94063	0.974997	0.968866	0.953408	101.454	95.9541	97.1015
9.94688	0.983457	0.954551	0.944171	101.641	96.1288	97.2763
9.95312	0.988441	0.967888	0.936391	101.83	96.3037	97.4497
9.95937	0.98168	0.979158	0.965717	102.018	96.481	97.6253
9.96562	0.993131	0.978945	0.939335	102.208	96.6595	97.8013
9.97188	1.00799	0.960631	0.95187	102.4	96.8366	97.9764
9.97813	1.01017	0.947135	0.956099	102.594	97.011	98.1532
9.98438	0.996957	0.965738	0.933958	102.787	97.186	98.3285
9.99062	0.977332	0.961357	0.944743	102.977	97.3626	98.503
9.99687	0.975836	0.988251	0.961328	103.166	97.5415	98.6803

## Sheet: Fig. 1f
Theta	angle_crystal (S-P-S)	angle_glass (S-P-S)	angle_glass-ceramic (S-P-S)
0.18	0	0	0
0.54	0	0	0
0.9	0	0	0
1.26	0	0	0
1.62	0	0	0
1.98	0	0	0
2.34	0	0	0
2.7	0	0	0
3.06	0	0	0
3.42	0	0	0
3.78	0	0	0
4.14	0	0	0
4.5	0	0	0
4.86	0	0	0
5.22	0	0	0
5.58	0	0	0
5.94	0	0	0
6.3	0	0	0
6.66	0	0	0
7.02	0	0	0
7.38	0	0	0
7.74	0	0	0
8.1	0	0	0
8.46	0	0	0
8.82	0	0	0
9.18	0	0	0
9.54	0	0	0
9.9	0	0	0
10.26	0	0	0
10.62	0	0	0
10.98	0	0	0
11.34	0	0	0
11.7	0	0	0
12.06	0	0	0
12.42	0	0	0
12.78	0	0	0
13.14	0	0	0
13.5	0	0	0
13.86	0	0	0
14.22	0	0	0
14.58	0	0	0
14.94	0	0	0
15.3	0	0	0
15.66	0	0	0
16.02	0	0	0
16.38	0	0	0
16.74	0	0	0
17.1	0	0	0
17.46	0	0	0
17.82	0	0	0
18.18	0	0	0
18.54	0	0	0
18.9	0	0	0
19.26	0	0	0
19.62	0	0	0
19.98	0	0	0
20.34	0	0	0
20.7	0	0	0
21.06	0	0	0
21.42	0	0	0
21.78	0	0	0
22.14	0	0	0
22.5	0	0	0
22.86	0	0	0
23.22	0	0	0
23.58	0	0	0
23.94	0	0	0
24.3	0	0	0
24.66	0	0	0
25.02	0	0	0
25.38	0	0	0
25.74	0	0	0
26.1	0	0	0
26.46	0	0	0
26.82	0	0	0
27.18	0	0	0
27.54	0	0	0
27.9	0	0	0
28.26	0	0	0
28.62	0	0	0
28.98	0	0	0
29.34	0	0	0
29.7	0	0	0
30.06	0	0	0
30.42	0	0	0
30.78	0	0	0
31.14	0	0	0
31.5	0	0	0
31.86	0	0	0
32.22	0	0	0
32.58	0	0	0
32.94	0	0	0
33.3	0	0	0
33.66	0	0	0
34.02	0	0	0
34.38	0	0	0
34.74	0	0	0
35.1	0	0	0
35.46	0	0	0
35.82	0	0	0
36.18	0	0	0
36.54	0	0	0
36.9	0	0	0
37.26	0	0	0
37.62	0	0	0
37.98	0	0	0
38.34	0	0	0
38.7	0	0	0
39.06	0	0	0
39.42	0	0	0
39.78	0	0	0
40.14	0	0	0
40.5	0	0	0
40.86	0	0	0
41.22	0	0	0
41.58	0	0	0
41.94	0	0	0
42.3	0	0	0
42.66	0	0	0
43.02	0	0	0
43.38	0	0	0
43.74	0	0	0
44.1	0	0	0
44.46	0	0	0
44.82	0	0	0
45.18	0	0	0
45.54	0	0	0
45.9	0	0	0
46.26	0	0	0
46.62	0	0	0
46.98	0	0	0
47.34	0	0	0
47.7	0	0	0
48.06	0	0	0
48.42	0	0	0
48.78	0	0	0
49.14	0	0	0
49.5	0	0	0
49.86	0	0	0
50.22	0	0	0
50.58	0	0	0
50.94	0	0	0
51.3	0	0	0
51.66	0	0	0
52.02	0	0	0
52.38	0	0	0
52.74	0	0	0
53.1	0	0	0
53.46	0	0	0
53.82	0	0	0
54.18	0	0	0
54.54	0	0	0
54.9	0	0	0
55.26	0	0	0
55.62	0	0	0
55.98	0	0	0
56.34	0	0	0
56.7	0	0	0
57.06	0	0	0
57.42	0	0	0
57.78	0	0	0
58.14	0	0	0
58.5	0	0	0
58.86	0	0	0
59.22	0	0	0
59.58	0	0	0
59.94	0	0	0
60.3	0	0	0
60.66	0	0	0
61.02	0	0	0
61.38	0	0	0
61.74	0	0	0
62.1	0	0	0
62.46	0	0	0
62.82	0	0	0
63.18	0	0	0
63.54	0	0	0
63.9	0	0	0
64.26	0	0	0
64.62	0	0	0
64.98	0	0	0
65.34	0	0	0
65.7	0	0	0
66.06	0	0	0
66.42	0	0	0
66.78	0	0	0
67.14	0	0	0
67.5	0	0	0
67.86	0	0	0
68.22	0	0	0
68.58	0	0	0
68.94	0	0	0
69.3	0	0	0
69.66	0	0	0
70.02	0	0	0
70.38	0	0	0
70.74	0	0	0
71.1	0	0	0
71.46	0	0	0
71.82	0	0	0
72.18	0	0	0
72.54	0	0	0
72.9	0	0	0
73.26	0	0	0
73.62	0	0	0
73.98	0	0	0
74.34	0	0	0
74.7	0	0	0
75.06	0	0	0
75.42	0	0	0
75.78	0	0	0
76.14	0	0	0
76.5	0	0	0
76.86	0	0	0
77.22	0	0	0
77.58	0	0	0
77.94	0	0	0
78.3	0	0	0
78.66	0	0	0
79.02	0	0	0
79.38	0	0	0
79.74	0	0	0
80.1	0	0	0
80.46	0	0	0
80.82	0	0	0
81.18	0	0	0
81.54	0	0	0
81.9	0	0	0
82.26	0	0	0
82.62	0	0	0
82.98	0	0	0
83.34	0	0	0
83.7	0	0	0
84.06	0	0	0
84.42	0	0	0
84.78	0	0	0
85.14	0	0	0
85.5	0	0	0
85.86	0	0	0
86.22	0	0	0
86.58	0	0	0
86.94	0	0	0
87.3	0	1	0
87.66	0	0	0
88.02	0	0	0
88.38	0	0	0
88.74	0	0	0
89.1	0	0	0
89.46	0	0	0
89.82	0	0	0
90.18	0	0	0
90.54	0	1	0
90.9	0	0	0
91.26	0	0	0
91.62	0	0	0
91.98	0	0	0
92.34	0	0	0
92.7	0	1	0
93.06	0	3	0
93.42	0	3	0
93.78	0	3	0
94.14	1	1	0
94.5	0	3	0
94.86	2	5	0
95.22	3	9	3
95.58	4	9	9
95.94	4	12	15
96.3	11	22	12
96.66	15	16	16
97.02	23	24	29
97.38	40	31	41
97.74	56	50	39
98.1	55	73	67
98.46	103	72	77
98.82	116	97	77
99.18	165	124	115
99.54	190	150	150
99.9	230	187	178
100.26	337	231	255
100.62	368	267	259
100.98	408	371	386
101.34	538	408	453
101.7	596	524	520
102.06	794	556	615
102.42	852	653	746
102.78	1016	760	894
103.14	1102	866	1018
103.5	1288	937	1141
103.86	1274	1137	1225
104.22	1490	1197	1416
104.58	1638	1316	1496
104.94	1794	1497	1625
105.3	1912	1638	1803
105.66	1991	1669	1801
106.02	2010	1759	1991
106.38	2123	1872	2072
106.74	2175	2010	2262
107.1	2161	2072	2311
107.46	2302	2170	2252
107.82	2223	2170	2403
108.18	2381	2266	2350
108.54	2342	2287	2474
108.9	2356	2349	2236
109.26	2251	2277	2357
109.62	2210	2260	2311
109.98	2112	2265	2257
110.34	2040	2186	2270
110.7	1998	2041	2112
111.06	1977	1994	2080
111.42	1843	2018	1973
111.78	1650	1785	1840
112.14	1600	1734	1754
112.5	1557	1682	1602
112.86	1430	1618	1594
113.22	1369	1518	1514
113.58	1261	1410	1364
113.94	1109	1328	1331
114.3	1092	1192	1253
114.66	1051	1077	1096
115.02	982	973	1063
115.38	905	988	1002
115.74	869	816	902
116.1	799	799	789
116.46	716	729	695
116.82	669	676	625
117.18	637	563	586
117.54	583	508	505
117.9	524	457	475
118.26	497	412	418
118.62	486	348	378
118.98	397	305	303
119.34	364	268	252
119.7	343	228	247
120.06	304	209	199
120.42	255	150	165
120.78	214	138	152
121.14	194	115	135
121.5	168	107	95
121.86	102	86	78
122.22	120	83	58
122.58	98	61	66
122.94	80	50	55
123.3	54	54	40
123.66	46	31	29
124.02	33	34	30
124.38	28	30	26
124.74	23	22	17
125.1	15	16	15
125.46	10	19	18
125.82	14	22	10
126.18	10	11	7
126.54	10	13	7
126.9	4	8	5
127.26	1	7	7
127.62	2	5	2
127.98	2	2	2
128.34	0	0	4
128.7	1	5	1
129.06	1	0	1
129.42	0	1	0
129.78	0	3	1
130.14	0	3	0
130.5	1	1	0
130.86	0	1	0
131.22	0	0	0
131.58	0	0	0
131.94	0	0	0
132.3	0	0	1
132.66	0	0	0
133.02	0	0	0
133.38	0	0	0
133.74	0	0	0
134.1	0	1	0
134.46	0	0	0
134.82	0	0	0
135.18	0	0	0
135.54	0	0	0
135.9	0	0	0
136.26	0	0	0
136.62	0	0	0
136.98	0	0	0
137.34	0	0	0
137.7	0	0	0
138.06	0	0	0
138.42	0	0	0
138.78	0	0	0
139.14	0	0	0
139.5	0	0	0
139.86	0	0	0
140.22	0	0	0
140.58	0	0	0
140.94	0	0	0
141.3	0	0	0
141.66	0	0	0
142.02	0	0	0
142.38	0	0	0
142.74	0	0	0
143.1	0	0	0
143.46	0	0	0
143.82	0	0	0
144.18	0	0	0
144.54	0	0	0
144.9	0	0	0
145.26	0	0	0
145.62	0	0	0
145.98	0	0	0
146.34	0	0	0
146.7	0	0	0
147.06	0	0	0
147.42	0	0	0
147.78	0	0	0
148.14	0	0	0
148.5	0	0	0
148.86	0	0	0
149.22	0	0	0
149.58	0	0	0
149.94	0	0	0
150.3	0	0	0
150.66	0	0	0
151.02	0	0	0
151.38	0	0	0
151.74	0	0	0
152.1	0	0	0
152.46	0	0	0
152.82	0	0	0
153.18	0	0	0
153.54	0	0	0
153.9	0	0	0
154.26	0	0	0
154.62	0	0	0
154.98	0	0	0
155.34	0	0	0
155.7	0	0	0
156.06	0	0	0
156.42	0	0	0
156.78	0	0	0
157.14	0	0	0
157.5	0	0	0
157.86	0	0	0
158.22	0	0	0
158.58	0	0	0
158.94	0	0	0
159.3	0	0	0
159.66	0	0	0
160.02	0	0	0
160.38	0	0	0
160.74	0	0	0
161.1	0	0	0
161.46	0	0	0
161.82	0	0	0
162.18	0	0	0
162.54	0	0	0
162.9	0	0	0
163.26	0	0	0
163.62	0	0	0
163.98	0	0	0
164.34	0	0	0
164.7	0	0	0
165.06	0	0	0
165.42	0	0	0
165.78	0	0	0
166.14	0	0	0
166.5	0	0	0
166.86	0	0	0
167.22	0	0	0
167.58	0	0	0
167.94	0	0	0
168.3	0	0	0
168.66	0	0	0
169.02	0	0	0
169.38	0	0	0
169.74	0	0	0
170.1	0	0	0
170.46	0	0	0
170.82	0	0	0
171.18	0	0	0
171.54	0	0	0
171.9	0	0	0
172.26	0	0	0
172.62	0	0	0
172.98	0	0	0
173.34	0	0	0
173.7	0	0	0
174.06	0	0	0
174.42	0	0	0
174.78	0	0	0
175.14	0	0	0
175.5	0	0	0
175.86	0	0	0
176.22	0	0	0
176.58	0	0	0
176.94	0	0	0
177.3	0	0	0
177.66	0	0	0
178.02	0	0	0
178.38	0	0	0
178.74	0	0	0
179.1	0	0	0
179.46	0	0	0
179.82	0	0	0

## Sheet: Fig. 1g
	P2S6	P2S7	PS4
crystal	0	0	100
glass	5.471	0.752579	93.7764
glass-ceramic	0.786833	0.264954	98.9482

## Sheet: Fig. 2a
time	msd_crystal	msd_glass	msd_glass-ceramic
0	0	0	0
0.1	0.820112	0.669777	0.625659
0.2	1.29734	0.907671	0.891505
0.3	1.59145	1.0713	1.05415
0.4	1.77396	1.18584	1.16361
0.5	1.92348	1.28385	1.26482
0.6	2.04683	1.3006	1.35377
0.7	2.21382	1.41893	1.43765
0.8	2.32532	1.512	1.53909
0.9	2.4632	1.51363	1.63604
1	2.5424	1.51222	1.71544
1.1	2.60808	1.59695	1.80621
1.2	2.71735	1.63235	1.8925
1.3	2.81816	1.64649	1.97344
1.4	2.92895	1.68539	2.05231
1.5	3.11101	1.713	2.12812
1.6	3.25276	1.80315	2.19698
1.7	3.28243	1.81421	2.26487
1.8	3.45274	1.89453	2.30964
1.9	3.61196	1.92187	2.38289
2	3.75402	1.97794	2.43416
2.1	3.87792	2.03133	2.48993
2.2	3.87083	2.07913	2.53778
2.3	3.89802	2.15384	2.58105
2.4	3.96225	2.24369	2.6155
2.5	4.03503	2.29191	2.64295
2.6	4.19384	2.37578	2.67212
2.7	4.21566	2.39222	2.68986
2.8	4.29443	2.40971	2.72823
2.9	4.35229	2.51683	2.76567
3	4.5645	2.50891	2.78925
3.1	4.68726	2.48469	2.7947
3.2	4.83026	2.57392	2.80746
3.3	4.86304	2.63483	2.82723
3.4	4.95847	2.66498	2.85552
3.5	5.00821	2.72892	2.86781
3.6	5.05079	2.74375	2.88768
3.7	5.13463	2.83878	2.91117
3.8	5.31836	2.88934	2.93161
3.9	5.4535	2.8964	2.9497
4	5.59342	2.92099	2.98169
4.1	5.75601	2.89954	3.00299
4.2	5.8628	3.00204	3.0276
4.3	5.97243	3.03915	3.05197
4.4	6.01287	3.13104	3.07764
4.5	6.05966	3.11624	3.11849
4.6	6.1266	3.23536	3.13678
4.7	6.35764	3.20392	3.16469
4.8	6.43493	3.27245	3.21131
4.9	6.5072	3.27788	3.25323
5	6.56947	3.30991	3.29173
5.1	6.72539	3.37063	3.34209
5.2	6.88279	3.48051	3.37178
5.3	7.06914	3.5317	3.43549
5.4	7.355	3.49584	3.49239
5.5	7.25837	3.54098	3.52853
5.6	7.36645	3.63298	3.58446
5.7	7.39532	3.74591	3.64885
5.8	7.61881	3.75353	3.72336
5.9	7.6481	3.90952	3.79694
6	7.83211	3.94293	3.85368
6.1	7.99182	4.0044	3.92357
6.2	8.0159	4.04207	3.99435
6.3	8.10919	4.11135	4.08303
6.4	8.3056	4.22358	4.15089
6.5	8.46734	4.31672	4.24536
6.6	8.51124	4.28157	4.3236
6.7	8.47037	4.31594	4.40271
6.8	8.64921	4.40572	4.48448
6.9	8.91745	4.46933	4.5689
7	8.97958	4.59861	4.65084
7.1	9.08689	4.62357	4.73313
7.2	9.26891	4.7244	4.79488
7.3	9.35853	4.86306	4.86986
7.4	9.53211	4.85128	4.93571
7.5	9.73379	4.86697	4.98533
7.6	9.80114	4.8879	5.03986
7.7	9.99578	4.91145	5.11814
7.8	10.0829	4.96961	5.16775
7.9	10.1568	5.04387	5.23885
8	10.4026	5.10818	5.29322
8.1	10.5507	5.14127	5.33678
8.2	10.6648	5.13671	5.40069
8.3	10.7237	5.25404	5.4556
8.4	10.8686	5.35265	5.47346
8.5	11.0793	5.41641	5.53081
8.6	11.0926	5.34788	5.56964
8.7	11.3048	5.42209	5.62337
8.8	11.4523	5.53426	5.67583
8.9	11.5061	5.50344	5.71357
9	11.5003	5.60953	5.76323
9.1	11.8511	5.66532	5.8116
9.2	12.0473	5.71201	5.88226
9.3	12.1826	5.86226	5.95312
9.4	12.3213	6.01202	6.0062
9.5	12.4559	5.92397	6.06615
9.6	12.6831	6.07937	6.12622
9.7	12.6986	6.08212	6.16788
9.8	12.8098	6.10587	6.24095
9.9	12.9491	6.13276	6.30609
10	13.0792	6.21058	6.37195
10.1	13.1661	6.30179	6.4419
10.2	13.1907	6.3651	6.50909
10.3	13.288	6.3724	6.55678
10.4	13.368	6.3855	6.62458
10.5	13.4681	6.4998	6.68988
10.6	13.5964	6.47357	6.73562
10.7	13.8286	6.50248	6.77608
10.8	14.003	6.62797	6.85918
10.9	14.1992	6.69468	6.91261
11	14.341	6.87079	6.97931
11.1	14.3651	6.89434	7.05592
11.2	14.4886	6.90697	7.10404
11.3	14.6049	6.95366	7.18803
11.4	14.6158	6.9903	7.27425
11.5	14.6318	7.13902	7.33951
11.6	14.5206	7.15595	7.3982
11.7	14.6162	7.1901	7.44954
11.8	14.6793	7.34045	7.52718
11.9	14.7199	7.4197	7.59107
12	14.9105	7.44982	7.65534
12.1	14.9487	7.53034	7.73055
12.2	14.9947	7.38998	7.78627
12.3	14.971	7.41584	7.84072
12.4	15.1078	7.55046	7.87829
12.5	15.1281	7.61605	7.92832
12.6	15.2793	7.67082	7.99009
12.7	15.3197	7.80633	8.05579
12.8	15.5705	7.89589	8.09586
12.9	15.5992	7.95007	8.14224
13	15.5276	7.9185	8.19551
13.1	15.681	7.959	8.21782
13.2	15.8846	8.04643	8.26647
13.3	16.0347	8.16039	8.27115
13.4	16.0194	8.15823	8.31283
13.5	16.0871	8.12098	8.31794
13.6	16.2074	8.16543	8.34033
13.7	16.1421	8.25456	8.33908
13.8	16.3361	8.33114	8.3634
13.9	16.4526	8.43998	8.38287
14	16.5201	8.44541	8.39341
14.1	16.6648	8.40889	8.41324
14.2	16.7195	8.40625	8.43059
14.3	16.8795	8.50774	8.46608
14.4	16.9828	8.61975	8.48733
14.5	17.0506	8.70257	8.48375
14.6	17.2012	8.69539	8.48266
14.7	17.3568	8.71806	8.50271
14.8	17.5752	8.6898	8.50676
14.9	17.683	8.77529	8.50273
15	17.7068	8.75841	8.55012
15.1	17.8743	8.84078	8.54227
15.2	17.8775	8.90429	8.56378
15.3	17.8776	8.96638	8.56686
15.4	17.9927	9.08364	8.58567
15.5	18.2435	9.15016	8.59085
15.6	18.2865	9.26228	8.60699
15.7	18.4498	9.37611	8.63153
15.8	18.5735	9.40894	8.64243
15.9	18.8177	9.40174	8.68531
16	19.0173	9.46326	8.70002
16.1	19.016	9.42896	8.68584
16.2	19.1208	9.41517	8.73456
16.3	19.2669	9.45982	8.74888
16.4	19.447	9.55847	8.7522
16.5	19.4833	9.56855	8.76821
16.6	19.5566	9.62751	8.77676
16.7	19.6606	9.72441	8.81233
16.8	19.7043	9.81475	8.83663
16.9	19.8925	9.87843	8.84412
17	19.8838	9.85403	8.87001
17.1	20.1067	9.89827	8.93265
17.2	20.2809	9.88097	8.96186
17.3	20.407	10.0497	9.01591
17.4	20.5274	9.96735	9.03838
17.5	20.5411	9.97654	9.06877
17.6	20.6457	9.94663	9.06941
17.7	20.8436	10.0338	9.09052
17.8	21.0912	10.1268	9.11453
17.9	20.9902	10.1614	9.1262
18	21.1288	10.1822	9.18775
18.1	21.1409	10.2728	9.20932
18.2	21.1176	10.2959	9.24395
18.3	21.1975	10.2892	9.28052
18.4	21.4846	10.3913	9.30209
18.5	21.6553	10.4876	9.31156
18.6	21.6845	10.5623	9.33201
18.7	21.6542	10.6098	9.37994
18.8	21.7141	10.5592	9.4124
18.9	21.9459	10.5168	9.47273
19	22.1773	10.6283	9.52008
19.1	22.2805	10.6287	9.56427
19.2	22.4619	10.7598	9.61455
19.3	22.5452	10.8038	9.64432
19.4	22.6385	10.7716	9.669
19.5	22.5773	10.8552	9.69372
19.6	22.6926	10.903	9.72921
19.7	22.808	11.0149	9.76658
19.8	22.9517	11.158	9.78613
19.9	22.982	11.2242	9.85744
20	23.0353	11.2805	9.86872
20.1	23.1355	11.3758	9.90306
20.2	23.2909	11.4335	9.93299
20.3	23.49	11.4289	9.98648
20.4	23.5817	11.5114	10.016
20.5	23.7884	11.5648	10.0393
20.6	23.829	11.6545	10.0641
20.7	23.8561	11.8418	10.118
20.8	23.8612	11.8643	10.1591
20.9	23.9205	11.9518	10.1931
21	23.8648	12.0226	10.2348
21.1	24.1564	12.0714	10.2764
21.2	24.2624	12.1106	10.3268
21.3	24.4435	12.2458	10.3771
21.4	24.5452	12.3516	10.4201
21.5	24.6705	12.4347	10.4519
21.6	24.7438	12.4595	10.4985
21.7	24.8017	12.5289	10.5051
21.8	24.9188	12.6069	10.557
21.9	25.0318	12.5835	10.5939
22	25.1967	12.5339	10.653
22.1	25.1483	12.5681	10.6899
22.2	25.2521	12.5199	10.7499
22.3	25.3027	12.6384	10.7803
22.4	25.3807	12.6734	10.841
22.5	25.4656	12.7852	10.8871
22.6	25.3667	12.8496	10.9262
22.7	25.6667	12.7662	10.98
22.8	25.6965	12.818	11.035
22.9	25.7885	12.9214	11.0769
23	25.8974	12.823	11.1595
23.1	25.93	12.8285	11.2203
23.2	26.0271	12.9262	11.2654
23.3	26.1433	12.9322	11.3342
23.4	26.4053	13.0769	11.435
23.5	26.4698	13.0332	11.4779
23.6	26.5526	13.11	11.5264
23.7	26.5383	13.3082	11.5727
23.8	26.5902	13.2578	11.6442
23.9	26.6602	13.3935	11.6816
24	26.7618	13.4339	11.7616
24.1	26.5905	13.5955	11.8154
24.2	26.4883	13.6468	11.8928
24.3	26.6134	13.6215	11.9344
24.4	26.8133	13.6723	11.9903
24.5	26.7712	13.6858	12.0373
24.6	26.7816	13.5992	12.1105
24.7	26.8075	13.6863	12.1655
24.8	26.9608	13.7023	12.2216
24.9	27.168	13.6627	12.2791
25	27.3695	13.7861	12.3273
25.1	27.4271	13.8824	12.3827
25.2	27.5032	13.8891	12.3965
25.3	27.5638	13.9773	12.4566
25.4	27.5032	14.1217	12.4969
25.5	27.7956	14.3047	12.5315
25.6	27.8437	14.3232	12.5831
25.7	27.8418	14.4614	12.5857
25.8	27.7969	14.5155	12.6393
25.9	28.086	14.5992	12.6552
26	28.1952	14.6661	12.7012
26.1	28.3468	14.6058	12.7379
26.2	28.275	14.7795	12.787
26.3	28.4012	14.7569	12.8336
26.4	28.5711	14.7522	12.8808
26.5	28.4377	14.8379	12.9519
26.6	28.5614	14.8306	12.9904
26.7	28.7515	15.0626	13.0356
26.8	28.8052	15.1015	13.1053
26.9	28.8797	15.2558	13.1319
27	29.0831	15.273	13.1792
27.1	29.3708	15.2653	13.2353
27.2	29.3455	15.1753	13.2777
27.3	29.6078	15.2588	13.3375
27.4	29.809	15.4165	13.4016
27.5	30.0068	15.5465	13.4373
27.6	30.0944	15.5525	13.5054
27.7	30.1736	15.5461	13.5192
27.8	30.339	15.5871	13.5559
27.9	30.316	15.6046	13.5617
28	30.3501	15.6911	13.6179
28.1	30.611	15.7307	13.6782
28.2	30.6976	15.5975	13.7118
28.3	30.6833	15.6392	13.7571
28.4	30.8052	15.5722	13.792
28.5	30.9489	15.7057	13.8153
28.6	30.9881	15.8592	13.8935
28.7	31.0967	15.8463	13.9359
28.8	31.3429	16	13.9486
28.9	31.5321	16.065	13.9808
29	31.6006	16.1743	14.0476
29.1	31.498	16.1424	14.0965
29.2	31.4927	16.1295	14.1731
29.3	31.5082	16.2413	14.2154
29.4	31.6756	16.2495	14.2601
29.5	31.7772	16.2195	14.2775
29.6	31.9558	16.1553	14.342
29.7	31.9187	16.2649	14.3817
29.8	32.0274	16.3555	14.3962
29.9	32.1923	16.3773	14.4218
30	32.3942	16.5919	14.4985
30.1	32.4743	16.553	14.5244
30.2	32.365	16.5851	14.5263
30.3	32.5552	16.7518	14.5606
30.4	32.5056	16.6898	14.576
30.5	32.7555	16.6444	14.5922
30.6	32.9388	16.8421	14.6266
30.7	33.2958	16.7762	14.6735
30.8	33.156	16.8838	14.6939
30.9	33.3295	17.0048	14.7052
31	33.6657	17.0308	14.7479
31.1	33.8804	16.9856	14.8048
31.2	34.016	17.0908	14.7947
31.3	33.9973	17.0938	14.8127
31.4	33.9801	17.0326	14.8327
31.5	34.0253	17.1196	14.8681
31.6	34.071	17.2444	14.9109
31.7	34.1009	17.3601	14.9905
31.8	34.2545	17.4396	15.0279
31.9	34.4242	17.4228	15.0652
32	34.7406	17.6348	15.0559
32.1	34.8573	17.5706	15.1231
32.2	34.9124	17.6578	15.158
32.3	34.9839	17.693	15.2005
32.4	34.968	17.8522	15.2412
32.5	34.9289	17.7597	15.2948
32.6	34.9152	17.916	15.3497
32.7	35.1816	17.9538	15.3803
32.8	35.5116	18.087	15.4118
32.9	35.7661	18.1643	15.4433
33	35.7537	18.2753	15.4899
33.1	35.7644	18.2834	15.5288
33.2	35.6998	18.2307	15.5805
33.3	35.6553	18.3242	15.6146
33.4	36.0094	18.3802	15.6507
33.5	36.2572	18.4532	15.7007
33.6	36.2254	18.4763	15.7669
33.7	36.2477	18.5864	15.7927
33.8	36.3857	18.5446	15.8225
33.9	36.3951	18.6039	15.8269
34	36.4658	18.7206	15.8386
34.1	36.4667	18.8192	15.8599
34.2	36.6463	18.8695	15.8733
34.3	36.7057	18.746	15.9415
34.4	37.2155	18.8146	15.9825
34.5	37.1544	18.9998	15.9981
34.6	37.106	18.9533	16.0349
34.7	37.0894	18.9857	16.0792
34.8	37.3552	18.9837	16.1301
34.9	37.4107	19.0658	16.1655
35	37.5458	19.1587	16.2214
35.1	37.7645	19.3553	16.2133
35.2	37.9076	19.4557	16.262
35.3	38.0137	19.3735	16.2902
35.4	38.3436	19.4299	16.3082
35.5	38.3725	19.4357	16.353
35.6	38.4511	19.4152	16.3888
35.7	38.6286	19.4355	16.4184
35.8	38.7831	19.4955	16.4342
35.9	39.0997	19.5798	16.5035
36	39.0476	19.5819	16.5209
36.1	39.0554	19.5966	16.5749
36.2	39.1047	19.6574	16.6032
36.3	39.104	19.6536	16.6641
36.4	39.3584	19.7082	16.6589
36.5	39.134	19.7624	16.6968
36.6	39.1593	19.7842	16.7486
36.7	39.2839	20.0894	16.7887
36.8	39.2691	20.1413	16.8195
36.9	39.4085	20.2268	16.8232
37	39.5325	20.3093	16.8767
37.1	39.5071	20.2169	16.8846
37.2	39.3998	20.4743	16.8752
37.3	39.5868	20.3754	16.922
37.4	39.3177	20.4842	16.9678
37.5	39.5717	20.6279	17.0496
37.6	39.6455	20.6084	17.0912
37.7	39.8525	20.688	17.1492
37.8	39.9904	20.8706	17.2041
37.9	40.1082	20.8754	17.2251
38	40.1722	20.9818	17.2586
38.1	40.3434	20.8776	17.2824
38.2	40.4772	21.0201	17.3582
38.3	40.616	21.0378	17.4344
38.4	40.9061	21.14	17.4683
38.5	41.1778	21.1528	17.4941
38.6	41.1501	21.3003	17.505
38.7	41.3714	21.3764	17.5604
38.8	41.121	21.3812	17.633
38.9	41.2801	21.5616	17.6825
39	41.3217	21.4206	17.7314
39.1	41.289	21.5324	17.7561
39.2	41.402	21.5301	17.8247
39.3	41.7846	21.6857	17.8778
39.4	41.8303	21.6227	17.9234
39.5	41.713	21.9078	17.9245
39.6	41.8414	21.9801	18.0082
39.7	42.0273	22.0886	18.0736
39.8	42.1588	22.2155	18.1308
39.9	41.9984	22.3084	18.1955
40	41.9449	22.3345	18.2107
40.1	42.0572	22.4073	18.2883
40.2	42.3041	22.4387	18.3086
40.3	42.3618	22.5373	18.3627
40.4	42.2392	22.5936	18.4018
40.5	42.2753	22.7288	18.4519
40.6	42.3356	22.8316	18.4792
40.7	42.6612	22.9698	18.5492
40.8	42.5615	23.0695	18.5741
40.9	42.9233	22.994	18.6502
41	42.8192	22.9538	18.7266
41.1	43.1741	22.9832	18.7684
41.2	43.2199	23.0832	18.8367
41.3	43.3608	23.0836	18.8902
41.4	43.4202	23.3783	18.8902
41.5	43.6937	23.352	18.8907
41.6	43.925	23.4101	18.9584
41.7	43.9176	23.3459	18.9831
41.8	43.8503	23.5364	19.0143
41.9	43.9522	23.521	19.0506
42	44.305	23.5787	19.0881
42.1	44.0052	23.7178	19.1616
42.2	44.0381	23.8434	19.2131
42.3	44.1916	23.7154	19.2449
42.4	44.4152	23.6981	19.2453
42.5	44.4793	23.9825	19.2781
42.6	44.5268	24.0083	19.3492
42.7	44.7941	23.934	19.3839
42.8	44.6985	24.0396	19.3808
42.9	44.7175	24.149	19.4001
43	44.7978	24.3158	19.4714
43.1	44.9896	24.2869	19.5129
43.2	45.2949	24.3044	19.552
43.3	45.2409	24.4705	19.6064
43.4	45.4495	24.396	19.6878
43.5	45.5221	24.5549	19.7013
43.6	45.5322	24.6438	19.7581
43.7	45.7543	24.6059	19.8002
43.8	45.8383	24.6734	19.8154
43.9	45.9247	24.5909	19.8911
44	45.8494	24.7028	19.9271
44.1	46.1387	24.6407	19.9805
44.2	46.2488	24.7196	19.9957
44.3	46.1898	24.8108	20.0322
44.4	46.1784	24.8521	20.0969
44.5	46.6121	24.7833	20.1434
44.6	46.6101	24.7411	20.1899
44.7	46.5116	25.0045	20.2255
44.8	46.4773	24.8718	20.2928
44.9	46.4421	24.99	20.3327
45	46.718	25.4088	20.3559
45.1	46.7959	25.2304	20.3806
45.2	46.8312	25.4317	20.4248
45.3	47.0816	25.363	20.4948
45.4	47.1625	25.42	20.53
45.5	47.2953	25.3253	20.554
45.6	47.6482	25.4302	20.5929
45.7	47.6377	25.6199	20.6356
45.8	47.4793	25.67	20.686
45.9	47.6883	25.613	20.7547
46	47.7181	25.5766	20.7948
46.1	47.8157	25.8875	20.8388
46.2	47.9302	25.9178	20.843
46.3	48.0918	25.8471	20.9187
46.4	47.9963	25.8723	20.9122
46.5	48.0808	25.9194	20.9463
46.6	48.1395	25.9386	20.9993
46.7	48.38	25.9757	21.0306
46.8	48.4955	26.2407	21.0698
46.9	48.4531	26.1825	21.064
47	48.4369	26.1692	21.1295
47.1	48.7855	26.1209	21.1917
47.2	49.1007	26.3604	21.2323
47.3	49.1496	26.4592	21.2416
47.4	49.1339	26.5348	21.2695
47.5	49.401	26.5593	21.3055
47.6	49.2425	26.6441	21.3909
47.7	49.5343	26.6071	21.4196
47.8	49.6111	26.7005	21.4456
47.9	49.6276	26.8573	21.4981
48	49.8567	26.8778	21.5499
48.1	49.7361	26.7858	21.5941
48.2	49.936	26.9622	21.629
48.3	49.9447	27.0359	21.6244
48.4	49.944	27.0812	21.6773
48.5	50.3891	27.1487	21.7196
48.6	50.6605	27.2292	21.7342
48.7	50.8348	27.1341	21.7501
48.8	50.8107	27.1247	21.8018
48.9	50.9625	27.0392	21.8549
49	50.755	27.0252	21.8599
49.1	50.9588	26.9357	21.871
49.2	51.0683	27.239	21.9188
49.3	51.0882	27.36	21.9881
49.4	51.0104	27.3317	22.0165
49.5	50.9226	27.5242	22.0242
49.6	51.439	27.6312	22.0288
49.7	51.4473	27.5839	22.081
49.8	51.2403	27.934	22.111
49.9	51.3409	27.7013	22.1541
50	51.4948	27.8185	22.2044
50.1	51.621	27.8272	22.2583
50.2	51.8489	27.7355	22.3019
50.3	51.7358	27.7725	22.3605
50.4	51.9817	27.9586	22.4142
50.5	52.0071	27.9811	22.4164
50.6	52.2323	28.0295	22.4774
50.7	52.2938	28.1698	22.5062
50.8	52.5395	28.014	22.5557
50.9	52.9732	28.2615	22.6073
51	52.9775	28.2551	22.6572
51.1	52.9842	28.198	22.6862
51.2	52.8912	28.273	22.7367
51.3	53.0846	28.4054	22.7867
51.4	52.9384	28.5149	22.8151
51.5	52.7598	28.4473	22.864
51.6	52.7211	28.4058	22.8784
51.7	52.7346	28.3833	22.9261
51.8	53.1183	28.4891	22.965
51.9	53.4101	28.6816	23.0099
52	53.3596	28.9386	23.0201
52.1	53.6412	28.9748	23.0899
52.2	53.4579	28.9234	23.1536
52.3	53.8127	28.9304	23.1813
52.4	54.0006	28.976	23.1855
52.5	53.8864	29.0431	23.2102
52.6	53.8995	29.1422	23.2469
52.7	53.8739	29.2515	23.2891
52.8	53.8679	29.3127	23.3631
52.9	54.1479	29.547	23.424
53	54.0701	29.4786	23.4306
53.1	54.1604	29.4203	23.446
53.2	54.2893	29.4797	23.5244
53.3	53.9855	29.5724	23.5417
53.4	54.2297	29.72	23.6035
53.5	54.439	29.762	23.6333
53.6	54.3182	29.7658	23.6772
53.7	54.3945	29.7592	23.6221
53.8	54.2719	29.9228	23.7004
53.9	54.5327	30.0106	23.7382
54	54.7101	30.199	23.8004
54.1	54.8103	30.2985	23.8224
54.2	54.7171	30.1898	23.873
54.3	54.8965	30.502	23.8944
54.4	55.2423	30.3152	23.9924
54.5	55.6145	30.3933	24.0746
54.6	55.4783	30.5646	24.1077
54.7	55.8636	30.5868	24.1553
54.8	56.0277	30.5916	24.1811
54.9	56.3222	30.5262	24.2533
55	56.2561	30.7469	24.3063
55.1	56.7143	30.6278	24.3882
55.2	56.5127	30.8241	24.4036
55.3	56.5734	30.6908	24.4309
55.4	56.8619	30.8186	24.4752
55.5	56.9103	30.8564	24.5339
55.6	57.0198	30.8571	24.5636
55.7	57.1599	30.967	24.6045
55.8	57.227	31.1057	24.6549
55.9	57.3232	31.2478	24.69
56	57.5072	31.3307	24.7525
56.1	57.8156	31.3836	24.8124
56.2	57.9547	31.2187	24.8054
56.3	58.019	31.4927	24.8179
56.4	58.1036	31.6134	24.885
56.5	58.5716	31.5127	24.8941
56.6	58.4187	31.5598	24.948
56.7	58.3555	31.6505	24.9843
56.8	58.5734	31.7118	25.0363
56.9	58.6347	31.839	25.0758
57	58.3941	31.8412	25.1148
57.1	58.7024	31.9518	25.2085
57.2	58.9022	31.8684	25.2143
57.3	58.8408	31.8997	25.2273
57.4	58.8297	32.0725	25.2648
57.5	59.0662	32.1513	25.3236
57.6	59.0555	32.1276	25.378
57.7	59.2262	32.3106	25.3267
57.8	59.2726	32.2652	25.4252
57.9	59.4252	32.3496	25.4427
58	59.5699	32.5823	25.4956
58.1	59.7901	32.7868	25.5203
58.2	59.5784	32.6648	25.5559
58.3	59.6526	32.6347	25.6415
58.4	59.8131	32.5758	25.6277
58.5	59.9427	32.3864	25.6645
58.6	60.136	32.5447	25.7126
58.7	60.1238	32.6534	25.7633
58.8	60.5318	32.7749	25.8
58.9	60.4543	32.8843	25.8328
59	60.5563	33.0995	25.8263
59.1	60.9951	33.1331	25.8913
59.2	61.0007	33.0311	25.9264
59.3	61.1266	33.0169	25.9464
59.4	61.1008	33.0486	26.0309
59.5	61.1343	33.0849	26.0755
59.6	61.3935	33.2603	26.113
59.7	61.7609	33.4227	26.1335
59.8	61.7251	33.3477	26.1828
59.9	61.8824	33.2896	26.2315
60	61.8238	33.4564	26.2491
60.1	62.2271	33.4836	26.2401
60.2	62.2568	33.6062	26.3147
60.3	62.2698	33.6354	26.3559
60.4	62.1923	33.9608	26.4017
60.5	62.4022	34.0043	26.434
60.6	62.8132	34.0725	26.4566
60.7	62.8204	34.1163	26.5239
60.8	63.1383	34.2721	26.5756
60.9	63.3532	34.2384	26.6075
61	63.3694	34.3479	26.6263
61.1	63.4304	34.3683	26.6938
61.2	63.2938	34.5749	26.7184
61.3	63.6041	34.5182	26.7473
61.4	63.7725	34.5681	26.7895
61.5	63.6131	34.4491	26.8168
61.6	63.8615	34.4219	26.8895
61.7	63.7514	34.6295	26.9583
61.8	63.9611	34.7108	26.947
61.9	64.2846	34.7197	27.035
62	64.2012	34.7811	27.0518
62.1	64.1013	34.8412	27.102
62.2	64.1098	34.8549	27.1288
62.3	64.5547	34.9216	27.179
62.4	64.4973	34.676	27.2021
62.5	64.7837	34.7109	27.2392
62.6	64.8609	34.8623	27.2107
62.7	64.8844	34.9702	27.1886
62.8	64.7276	35.1474	27.2495
62.9	64.9853	35.2239	27.3293
63	65.0116	35.1671	27.3297
63.1	65.2724	35.3062	27.3344
63.2	65.6376	35.2944	27.3931
63.3	66.1485	35.4528	27.3817
63.4	65.9507	35.4426	27.4493
63.5	66.0847	35.3292	27.4798
63.6	66.1409	35.7237	27.4917
63.7	65.8925	35.7157	27.5814
63.8	65.9936	35.5726	27.6077
63.9	66.0262	35.5544	27.6689
64	66.5933	35.7394	27.6741
64.1	66.648	35.67	27.7465
64.2	66.4811	35.7561	27.7865
64.3	66.803	35.701	27.802
64.4	66.92	36.0097	27.8281
64.5	67.0817	36.012	27.825
64.6	67.2038	36.1135	27.8695
64.7	67.2574	36.335	27.9064
64.8	67.0109	36.3983	27.9269
64.9	67.1625	36.3958	27.9505
65	67.3063	36.5311	27.9919
65.1	67.1313	36.543	28.1039
65.2	67.2257	36.4567	28.114
65.3	67.2395	36.6174	28.1133
65.4	67.7658	36.7812	28.1735
65.5	68.18	36.8334	28.1915
65.6	68.0106	36.8074	28.2473
65.7	67.9882	36.8218	28.2996
65.8	68.2555	36.865	28.3561
65.9	68.1232	37.1036	28.3716
66	68.3847	37.179	28.411
66.1	68.6001	37.1585	28.3971
66.2	68.6224	37.0757	28.4554
66.3	69.0326	36.84	28.4842
66.4	69.172	36.8953	28.5317
66.5	69.2433	37.1132	28.6215
66.6	69.5206	37.3965	28.6574
66.7	69.6074	37.1793	28.7214
66.8	69.8157	37.2808	28.7768
66.9	70.0711	37.5129	28.8302
67	70.1247	37.5578	28.8527
67.1	69.9105	37.7454	28.8826
67.2	70.0426	37.7921	28.9111
67.3	70.2267	37.9378	29.0089
67.4	70.6085	37.9549	29.0714
67.5	70.5417	37.9138	29.0741
67.6	70.844	37.8451	29.1279
67.7	70.7481	37.9038	29.143
67.8	70.7992	38.0375	29.2431
67.9	70.7215	37.9185	29.2727
68	70.8744	37.9041	29.3251
68.1	70.8216	38.1128	29.3481
68.2	71.4066	38.2577	29.3701
68.3	71.3861	38.2738	29.4013
68.4	71.5262	38.2356	29.4533
68.5	71.5731	38.1742	29.51
68.6	71.9593	38.2349	29.5177
68.7	72.0386	38.2086	29.5621
68.8	72.1166	38.2687	29.5771
68.9	72.196	38.4348	29.6375
69	72.2719	38.5457	29.6667
69.1	72.2101	38.4302	29.7208
69.2	72.5377	38.6161	29.7587
69.3	72.3728	38.7557	29.7548
69.4	72.8109	38.905	29.8429
69.5	73.2314	38.9749	29.9103
69.6	73.2314	39.0386	29.9727
69.7	73.3397	38.9929	29.9824
69.8	73.4895	39.2189	30.0182
69.9	73.6125	39.1173	30.0617
70	73.4029	39.3993	30.1082
70.1	73.6759	39.2445	30.1649
70.2	74.1596	39.4308	30.1729
70.3	74.2202	39.4564	30.2046
70.4	74.2127	39.3314	30.2256
70.5	74.2844	39.4799	30.2657
70.6	74.4536	39.5	30.2643
70.7	74.4465	39.5924	30.3026
70.8	74.8773	39.4166	30.351
70.9	74.7953	39.5308	30.4242
71	75.4469	39.4631	30.4215
71.1	75.3741	39.5855	30.4795
71.2	75.4216	39.7465	30.4731
71.3	75.6526	39.7497	30.5251
71.4	75.4912	39.9852	30.5266
71.5	75.4431	39.9347	30.5642
71.6	75.8086	40.0088	30.6192
71.7	75.8303	40.0407	30.7041
71.8	75.9014	39.8152	30.7282
71.9	76.1613	40.1747	30.791
72	75.8727	40.2743	30.8302
72.1	76.1494	40.3148	30.8795
72.2	76.1567	40.3039	30.8682
72.3	76.4954	40.4955	30.9231
72.4	76.654	40.5418	30.9744
72.5	76.9637	40.952	31.0368
72.6	77.1877	40.8186	31.1149
72.7	77.0836	40.8262	31.1362
72.8	77.1277	41.0244	31.2257
72.9	77.4689	41.0342	31.1918
73	77.7333	41.1015	31.2244
73.1	77.8972	41.3177	31.3098
73.2	78.1427	41.0674	31.3467
73.3	78.4081	41.0418	31.4308
73.4	78.1185	41.3698	31.4607
73.5	78.1773	41.1961	31.4816
73.6	78.4714	41.076	31.5439
73.7	78.5239	41.323	31.6114
73.8	78.8524	41.3872	31.6632
73.9	78.6619	41.3799	31.6721
74	78.7066	41.4231	31.7352
74.1	78.6295	41.6138	31.7693
74.2	78.6992	41.6678	31.8652
74.3	78.6862	41.821	31.894
74.4	78.8665	41.7163	31.9408
74.5	78.9268	41.8516	31.9437
74.6	79.0304	41.9151	32.0521
74.7	79.1469	42.0583	32.0783
74.8	79.5048	42.0605	32.1202
74.9	79.551	42.2747	32.1528
75	79.2726	42.429	32.2163
75.1	79.45	42.4819	32.2985
75.2	79.6489	42.6048	32.2603
75.3	79.9297	42.6564	32.3398
75.4	80.0342	42.5992	32.4021
75.5	80.1345	42.7006	32.4553
75.6	80.0135	42.8232	32.4227
75.7	80.086	42.9324	32.5238
75.8	80.2713	42.8405	32.5748
75.9	80.7143	43.1027	32.6082
76	80.7172	42.9454	32.6539
76.1	80.6114	43.0083	32.7014
76.2	80.6513	42.9196	32.7426
76.3	80.6005	43.1774	32.767
76.4	80.7958	42.953	32.7748
76.5	81.2142	43.2241	32.7926
76.6	81.2151	43.2113	32.863
76.7	81.3175	43.2652	32.889
76.8	81.2612	43.4579	32.9059
76.9	81.2604	43.4973	32.9385
77	81.3554	43.4375	32.994
77.1	81.2976	43.3858	33.0948
77.2	81.9703	43.3578	33.0879
77.3	82.0963	43.467	33.1292
77.4	82.2578	43.4147	33.1594
77.5	82.3295	43.7273	33.189
77.6	82.2062	43.9154	33.2668
77.7	82.4797	43.875	33.2881
77.8	82.6162	44.2154	33.3573
77.9	82.6759	44.1523	33.3599
78	82.6814	44.3216	33.367
78.1	82.7968	44.2189	33.4311
78.2	83.2155	44.3885	33.4639
78.3	83.3449	44.1852	33.5532
78.4	83.1396	44.2698	33.5225
78.5	83.3384	44.3454	33.5429
78.6	83.2233	44.6047	33.5904
78.7	83.5336	44.5254	33.6394
78.8	83.5211	44.4774	33.7007
78.9	83.6684	44.5625	33.7602
79	83.8542	44.6953	33.797
79.1	84.2118	44.6664	33.7904
79.2	84.2519	44.6419	33.8271
79.3	83.9539	44.5696	33.8497
79.4	84.0024	44.5385	33.9027
79.5	84.3304	44.7298	33.9443
79.6	84.1743	44.7102	34.0134
79.7	84.5904	44.7322	34.0489
79.8	84.7005	45.0575	34.0785
79.9	84.3669	44.919	34.1301
80	84.3006	44.9046	34.1804
80.1	84.5225	45.0651	34.1882
80.2	84.3688	45.1551	34.2197
80.3	84.6959	45.3922	34.2365
80.4	84.9984	45.5656	34.2942
80.5	84.8847	45.94	34.3372
80.6	84.9214	46.0359	34.3597
80.7	84.7798	45.8979	34.375
80.8	84.8442	45.6624	34.4628
80.9	85.2249	45.6981	34.4793
81	85.2698	45.7367	34.5565
81.1	85.4412	46.0402	34.5964
81.2	85.6407	45.874	34.6113
81.3	85.8199	45.9206	34.6514
81.4	85.8826	46.0774	34.6604
81.5	85.9644	46.054	34.701
81.6	85.9628	46.2654	34.7485
81.7	86.309	46.2668	34.8151
81.8	86.6153	46.4926	34.8625
81.9	86.4397	46.4058	34.8866
82	86.5787	46.5645	34.9397
82.1	86.8935	46.5392	34.9642
82.2	86.6944	46.6462	35.0229
82.3	86.9426	46.7528	35.0766
82.4	86.9328	46.8409	35.0987
82.5	87.17	46.4346	35.131
82.6	87.5713	46.6522	35.1457
82.7	87.8807	46.8673	35.178
82.8	87.6796	46.6129	35.1751
82.9	87.9465	46.5901	35.211
83	87.7732	46.5688	35.2789
83.1	88.0798	46.4211	35.287
83.2	87.7148	46.4547	35.3228
83.3	88.2761	46.6144	35.3833
83.4	88.3993	46.7354	35.4635
83.5	88.7204	46.8952	35.4888
83.6	88.6109	47.0566	35.5991
83.7	88.9443	47.3172	35.6063
83.8	88.7965	47.1217	35.6614
83.9	89.0738	47.3008	35.6971
84	89.268	47.2392	35.7716
84.1	89.4549	47.3806	35.7777
84.2	89.5198	47.4758	35.8251
84.3	89.7308	47.4437	35.8153
84.4	89.7148	47.3565	35.8431
84.5	90.345	47.5874	35.9431
84.6	90.323	47.5087	35.9507
84.7	89.9541	47.558	35.9709
84.8	90.1187	47.612	36.0491
84.9	90.2256	47.8129	36.1022
85	90.5485	47.7436	36.1381
85.1	90.5692	47.7967	36.1596
85.2	90.4	47.9913	36.1905
85.3	90.8874	47.9808	36.2267
85.4	90.8084	48.07	36.3007
85.5	90.9015	48.1801	36.3586
85.6	91.1412	48.0307	36.384
85.7	91.0966	48.0019	36.4514
85.8	91.052	47.9636	36.4797
85.9	91.4792	47.9923	36.5336
86	91.5357	48.0527	36.5831
86.1	91.898	48.1021	36.5856
86.2	91.7989	48.1526	36.6374
86.3	91.7825	48.04	36.6807
86.4	91.5089	48.1992	36.7443
86.5	91.5673	48.3753	36.7527
86.6	91.7572	48.2327	36.8088
86.7	91.9022	48.4283	36.8342
86.8	91.9633	48.4094	36.8847
86.9	92.0139	48.5698	36.9263
87	92.5689	48.4419	36.9874
87.1	92.856	48.7175	37.0844
87.2	92.8256	48.5503	37.1124
87.3	92.9253	48.9836	37.134
87.4	93.2304	48.8889	37.1441
87.5	93.2696	48.8194	37.2127
87.6	93.1146	48.9702	37.2441
87.7	93.1098	49.1578	37.2951
87.8	93.2128	49.205	37.3363
87.9	93.1788	49.1745	37.3881
88	93.78	49.389	37.4128
88.1	93.5041	49.4285	37.4688
88.2	94.094	49.7128	37.5145
88.3	93.7955	49.7678	37.5426
88.4	94.0403	49.7932	37.5719
88.5	94.1369	49.7942	37.6183
88.6	94.5341	49.7427	37.578
88.7	94.6511	49.8662	37.6593
88.8	94.9004	49.8889	37.7315
88.9	94.6748	49.8862	37.7789
89	94.8447	49.9877	37.8126
89.1	94.622	49.7433	37.8464
89.2	94.8797	49.8051	37.8972
89.3	94.7421	49.9571	37.9519
89.4	95.036	50.0655	37.9322
89.5	95.1217	49.9168	37.9657
89.6	95.5198	49.942	37.9939
89.7	95.5191	49.9494	38.0308
89.8	95.6331	50.0985	38.0545
89.9	95.6764	50.0685	38.0611
90	95.8556	50.2078	38.1311
90.1	95.6071	50.2047	38.1415
90.2	95.5202	50.1619	38.2113
90.3	95.9467	50.3533	38.1851
90.4	96.0839	50.5213	38.2453
90.5	96.2273	50.4572	38.2738
90.6	96.1068	50.4303	38.327
90.7	96.2553	50.5967	38.3748
90.8	96.6089	50.7585	38.4203
90.9	96.6076	50.6777	38.4416
91	96.6589	50.7089	38.4862
91.1	96.7049	50.7956	38.5389
91.2	96.9422	50.8247	38.6169
91.3	96.9412	50.8739	38.6578
91.4	96.429	51.0554	38.6151
91.5	96.8154	51.1034	38.638
91.6	97.0218	51.1101	38.6994
91.7	96.8377	51.0567	38.7798
91.8	97.1226	51.2033	38.8184
91.9	96.9564	51.259	38.8633
92	97.3879	51.0039	38.8677
92.1	97.3949	51.3198	38.9144
92.2	97.4363	51.308	38.9982
92.3	97.6189	51.2667	39.0245
92.4	97.9369	51.386	39.0564
92.5	97.5451	51.6224	39.0899
92.6	97.7601	51.4566	39.1384
92.7	98.0028	51.3995	39.1733
92.8	98.2007	51.491	39.2289
92.9	98.2639	51.3956	39.2362
93	98.4996	51.364	39.316
93.1	98.5539	51.3527	39.3612
93.2	98.9704	51.4805	39.4279
93.3	99.1027	51.7709	39.4614
93.4	99.2648	51.7974	39.4504
93.5	99.4519	51.6971	39.4969
93.6	99.3948	51.6704	39.5551
93.7	99.4329	51.6158	39.6163
93.8	99.5458	51.7183	39.6277
93.9	99.7081	51.5962	39.6978
94	100.052	51.7929	39.7399
94.1	100.257	51.7899	39.7812
94.2	100.454	51.6558	39.8146
94.3	100.695	51.7476	39.8969
94.4	100.856	52.132	39.9194
94.5	100.628	51.8395	40.0113
94.6	100.747	52.0633	40.0161
94.7	100.796	52.1412	40.0189
94.8	100.911	52.0735	40.0884
94.9	100.943	51.8967	40.1101
95	100.961	52.0692	40.1302
95.1	101.111	52.1836	40.1831
95.2	101.022	52.2651	40.2334
95.3	101.31	52.2022	40.3041
95.4	101.39	52.1336	40.3628
95.5	101.559	52.4568	40.4028
95.6	101.374	52.3628	40.4535
95.7	101.409	52.4845	40.4586
95.8	101.662	52.8364	40.5432
95.9	101.354	52.937	40.5384
96	101.471	52.869	40.5461
96.1	101.857	53.0531	40.5553
96.2	101.726	52.9211	40.6035
96.3	101.637	52.7801	40.6816
96.4	101.66	52.7159	40.6768
96.5	101.416	52.4573	40.703
96.6	101.708	52.8326	40.7841
96.7	101.821	53.0385	40.8439
96.8	102.255	52.781	40.9249
96.9	102.454	52.6865	40.9404
97	102.738	52.8794	40.9993
97.1	103.09	52.9271	41.0837
97.2	103.179	53.1009	41.1461
97.3	102.72	52.9468	41.1827
97.4	102.691	52.8685	41.2042
97.5	103.329	53.0726	41.3121
97.6	103.337	53.3378	41.3374
97.7	103.14	53.4521	41.3714
97.8	103.323	53.3833	41.3873
97.9	103.422	53.7474	41.3829
98	103.575	53.5561	41.4716
98.1	103.426	53.5449	41.4874
98.2	103.595	53.7026	41.5203
98.3	103.904	53.7875	41.5653
98.4	104.351	54.1242	41.582
98.5	104.212	54.0226	41.5685
98.6	104.247	54.1881	41.6445
98.7	104.245	54.3461	41.683
98.8	104.661	54.3343	41.7447
98.9	104.982	54.5495	41.766
99	104.785	54.3764	41.8139
99.1	105.197	54.5689	41.8706
99.2	105.392	54.615	41.8531
99.3	105.376	54.6718	41.8736
99.4	105.629	54.4982	41.9136
99.5	106.074	54.5817	41.9427
99.6	106.216	54.7678	42.0262
99.7	105.807	54.8822	42.0582
99.8	105.568	54.9825	42.0431
99.9	105.894	55.0121	42.1069
100	106.378	55.0515	42.192
100.1	106.267	55.033	42.2516
100.2	106.598	55.105	42.2871
100.3	106.879	55.1478	42.3517
100.4	106.767	55.4234	42.3622
100.5	107.136	55.2943	42.4379
100.6	107.13	55.5478	42.3911
100.7	106.849	55.3788	42.4837
100.8	107.084	55.5395	42.5976
100.9	106.982	55.5539	42.5887
101	107.434	55.686	42.6381
101.1	107.559	55.5413	42.727
101.2	107.615	55.7037	42.7633
101.3	107.395	55.6247	42.8138
101.4	107.406	55.7316	42.8697
101.5	107.608	55.6282	42.9072
101.6	108.047	55.6141	42.9716
101.7	108.228	55.9113	43.025
101.8	108.005	55.771	43.025
101.9	108.119	55.8058	43.0874
102	108.271	55.8949	43.0716
102.1	108.661	56.0397	43.1319
102.2	109.076	56.0266	43.1266
102.3	108.915	56.1078	43.2336
102.4	108.889	56.1737	43.3207
102.5	108.982	56.1582	43.3699
102.6	109.157	55.9525	43.4262
102.7	109.507	56.1232	43.4775
102.8	109.494	56.0965	43.5168
102.9	109.382	56.5689	43.5434
103	109.253	56.6804	43.6489
103.1	109.362	56.7716	43.707
103.2	109.727	56.8046	43.7355
103.3	110.036	56.8032	43.7571
103.4	109.757	56.854	43.7651
103.5	110.294	56.7469	43.8087
103.6	110.357	56.9022	43.8564
103.7	110.713	56.9057	43.9094
103.8	110.873	56.7956	43.9591
103.9	110.767	56.8508	43.9979
104	111.09	56.8996	44.0058
104.1	110.608	56.8631	44.0589
104.2	110.784	57.016	44.0836
104.3	110.62	57.1303	44.1075
104.4	110.959	56.9929	44.0954
104.5	111.004	57.1365	44.1212
104.6	111.189	57.0519	44.1581
104.7	111.169	57.396	44.229
104.8	111.055	57.4886	44.2923
104.9	111.402	57.5777	44.3565
105	111.188	57.5034	44.4425
105.1	111.724	57.4655	44.4809
105.2	111.724	57.492	44.5369
105.3	111.637	57.4105	44.5889
105.4	111.884	57.5231	44.5876
105.5	112.192	57.5888	44.6396
105.6	111.96	57.6767	44.652
105.7	112.047	57.5672	44.6512
105.8	112.384	57.5365	44.6863
105.9	112.472	57.5878	44.7738
106	112.951	57.5227	44.7299
106.1	112.743	57.6861	44.7132
106.2	112.985	57.7	44.7738
106.3	112.669	58.0017	44.8276
106.4	112.875	58.0369	44.886
106.5	112.803	58.3087	44.9321
106.6	113.254	58.2994	44.9203
106.7	113.326	58.2824	44.982
106.8	113.205	58.4004	45.083
106.9	113.317	58.5182	45.1541
107	114.118	58.2303	45.2003
107.1	114.273	58.1913	45.2028
107.2	114.363	58.0137	45.2556
107.3	114.233	58.1682	45.2818
107.4	114.442	58.1196	45.3455
107.5	114.609	58.3075	45.4275
107.6	114.822	58.2064	45.4112
107.7	114.564	58.0568	45.4578
107.8	114.516	58.0705	45.5122
107.9	114.639	58.3318	45.5553
108	114.904	58.7796	45.5586
108.1	114.886	58.8465	45.5802
108.2	115.12	58.629	45.6329
108.3	115.192	58.7877	45.6719
108.4	115.109	58.8236	45.7342
108.5	115.466	58.8327	45.7562
108.6	115.611	58.9038	45.8041
108.7	115.21	58.9819	45.8452
108.8	115.177	58.957	45.9237
108.9	115.193	58.987	45.9672
109	115.336	59.0865	46.0113
109.1	115.626	59.1187	46.0275
109.2	115.604	59.1215	46.0478
109.3	115.599	59.3967	46.0794
109.4	115.526	59.3743	46.1163
109.5	115.841	59.2478	46.1522
109.6	115.756	59.4926	46.2211
109.7	116.238	59.5285	46.2285
109.8	116.163	59.6118	46.2216
109.9	116.401	59.7965	46.283
110	116.518	59.5209	46.2936
110.1	117.174	59.6804	46.3394
110.2	116.913	59.7187	46.4304
110.3	117.237	59.9506	46.4303
110.4	117.327	59.7427	46.4375
110.5	117.617	59.6741	46.509
110.6	117.508	59.889	46.5508
110.7	117.588	59.8311	46.5566
110.8	117.814	59.8456	46.5691
110.9	117.718	60.0112	46.5504
111	117.661	60.0097	46.6223
111.1	118.258	60.083	46.6194
111.2	118.213	59.9887	46.7265
111.3	118.092	60.2363	46.7596
111.4	118.415	60.6082	46.8122
111.5	118.18	60.7955	46.848
111.6	118.129	60.7991	46.8906
111.7	118.276	60.7866	46.8923
111.8	118.196	60.5959	46.9557
111.9	118.474	60.845	47
112	118.303	60.7776	47.0252
112.1	118.453	60.5794	47.0633
112.2	118.725	60.8354	47.0913
112.3	118.866	60.9797	47.1721
112.4	118.654	61.1391	47.1928
112.5	118.618	60.9915	47.2425
112.6	118.53	60.8385	47.2683
112.7	118.923	60.6359	47.3652
112.8	119.059	60.9452	47.4231
112.9	119.124	61.1847	47.4054
113	119.37	60.721	47.4438
113.1	119.59	61.1757	47.5297
113.2	119.756	61.1984	47.5172
113.3	119.805	61.3714	47.5411
113.4	120.258	61.3174	47.57
113.5	120.429	61.4752	47.5637
113.6	120.317	61.3725	47.6562
113.7	120.408	61.3286	47.7653
113.8	120.645	61.5841	47.7271
113.9	120.71	61.7707	47.7967
114	120.638	61.6583	47.8571
114.1	121.111	61.8661	47.8774
114.2	121.113	61.5255	47.8098
114.3	121.337	61.7572	47.8266
114.4	121.596	61.9283	47.9452
114.5	121.532	61.9143	47.9568
114.6	121.506	61.7832	48.0331
114.7	121.881	61.8125	48.0726
114.8	121.882	61.9183	48.0932
114.9	121.776	61.9066	48.1119
115	121.731	61.9615	48.165
115.1	121.754	61.9708	48.2195
115.2	121.753	62.1548	48.2531
115.3	122.152	62.167	48.3034
115.4	122.469	62.157	48.3157
115.5	123.02	62.345	48.4052
115.6	122.908	62.4486	48.4211
115.7	122.938	62.3542	48.4175
115.8	122.911	62.2384	48.4619
115.9	123.303	62.342	48.5268
116	123.808	62.5107	48.5921
116.1	123.821	62.3822	48.6874
116.2	123.926	62.2995	48.7288
116.3	124.01	62.5302	48.7649
116.4	123.75	62.6362	48.7273
116.5	123.93	62.768	48.8393
116.6	124.142	62.617	48.8903
116.7	124.206	62.8605	48.8884
116.8	124.027	62.7792	48.939
116.9	123.786	62.779	48.9275
117	124.461	62.8458	48.9808
117.1	124.341	63.0942	48.9763
117.2	124.537	62.9177	49.0139
117.3	124.563	63.4368	49.0586
117.4	124.769	63.489	49.1069
117.5	124.692	63.3207	49.1189
117.6	124.649	63.3158	49.1833
117.7	125.027	63.168	49.2194
117.8	125.291	63.4971	49.2209
117.9	125.473	63.29	49.2418
118	125.372	63.4598	49.3374
118.1	125.544	63.331	49.345
118.2	125.533	63.0185	49.3619
118.3	125.856	63.1148	49.4311
118.4	126.212	63.4476	49.3964
118.5	126.337	63.7063	49.5
118.6	126.42	63.6875	49.4891
118.7	126.614	63.7716	49.4969
118.8	127.073	63.8966	49.4847
118.9	127.409	64.1532	49.61
119	127.142	64.2219	49.6643
119.1	127.125	64.0931	49.6746
119.2	127.004	64.0259	49.747
119.3	127.406	64.2821	49.7732
119.4	127.714	64.3196	49.8817
119.5	128.035	64.0965	49.8754
119.6	127.771	64.2674	49.8675
119.7	128.104	64.2201	49.8915
119.8	128.088	64.1997	49.9982
119.9	127.944	64.3793	50.0006
120	128.092	64.5116	50.0163
120.1	128.472	64.3833	50.0503
120.2	128.53	64.5576	50.1266
120.3	128.901	64.5085	50.2078
120.4	128.364	64.5489	50.2143
120.5	128.483	64.7359	50.2791
120.6	128.456	64.9565	50.3026
120.7	128.363	64.8373	50.3902
120.8	128.651	64.9033	50.4151
120.9	128.782	64.9297	50.419
121	128.616	65.0657	50.4311
121.1	128.913	65.0296	50.5101
121.2	129.441	64.885	50.527
121.3	129.168	64.971	50.5609
121.4	129.341	65.165	50.6019
121.5	129.322	65.1137	50.5835
121.6	129.352	64.961	50.6403
121.7	129.418	65.0971	50.6655
121.8	129.575	64.9749	50.6993
121.9	129.292	65.3301	50.8361
122	129.272	65.4138	50.8392
122.1	129.765	65.3497	50.8701
122.2	129.884	65.2657	50.9088
122.3	130.487	65.1357	51.0069
122.4	130.515	65.0658	51.0172
122.5	130.247	65.2254	50.9846
122.6	130.566	65.1846	51.048
122.7	130.188	65.2556	51.0773
122.8	130.465	65.0556	51.1092
122.9	130.701	65.2523	51.1237
123	130.537	65.303	51.1638
123.1	130.693	65.4071	51.1936
123.2	130.878	65.2038	51.1931
123.3	130.855	65.577	51.2379
123.4	131.205	65.5798	51.3606
123.5	131.191	65.5974	51.4093
123.6	131.174	65.6657	51.5167
123.7	131.563	65.6952	51.5122
123.8	131.297	66.003	51.5246
123.9	131.51	65.6642	51.5489
124	131.617	65.6583	51.6428
124.1	131.882	65.9964	51.6656
124.2	131.947	65.8677	51.7109
124.3	131.707	65.7866	51.7676
124.4	132.637	65.9134	51.7875
124.5	132.655	65.9083	51.7838
124.6	132.47	65.9745	51.8594
124.7	132.287	66.2616	51.871
124.8	132.453	65.8644	51.9276
124.9	132.385	66.0161	51.9221
125	132.588	66.3173	51.9635
125.1	133.084	66.7074	52.0381
125.2	133.31	66.5834	52.0898
125.3	133.506	66.4834	52.068
125.4	133.701	66.4572	52.1095
125.5	133.547	66.5428	52.1752
125.6	133.929	66.5811	52.2077
125.7	133.931	66.5584	52.2401
125.8	134.145	66.4881	52.3009
125.9	134.466	66.4942	52.2694
126	134.46	66.4133	52.3507
126.1	134.551	66.9991	52.3909
126.2	134.63	66.8174	52.4466
126.3	134.692	67.0899	52.5034
126.4	134.56	67.1733	52.5829
126.5	134.762	67.2707	52.5983
126.6	135.499	67.5227	52.6511
126.7	135.51	67.5035	52.6877
126.8	135.557	67.8565	52.7021
126.9	135.652	67.8424	52.7149
127	136.034	67.9553	52.7296
127.1	135.646	68.2043	52.768
127.2	136.133	68.3259	52.7783
127.3	135.914	68.1633	52.7696
127.4	135.898	68.2473	52.8505
127.5	136.091	68.1851	52.8932
127.6	136.318	68.0664	52.937
127.7	136.825	68.0933	52.9975
127.8	136.662	68.1469	53.0084
127.9	136.833	68.4067	53.0334
128	137.093	68.5792	53.0923
128.1	136.831	68.4471	53.1184
128.2	136.962	68.5909	53.1628
128.3	136.822	68.4534	53.2445
128.4	136.839	68.6475	53.2741
128.5	137.158	68.8757	53.2848
128.6	137.322	68.8852	53.2994
128.7	137.316	68.9039	53.331
128.8	137.459	69.0216	53.3794
128.9	137.714	69.2019	53.4244
129	137.58	69.3153	53.4277
129.1	137.876	69.2333	53.4492
129.2	138.133	68.9375	53.5324
129.3	138.035	68.998	53.5298
129.4	138.45	68.9697	53.5765
129.5	138.714	69.0588	53.643
129.6	138.301	68.9229	53.7096
129.7	138.555	68.8368	53.7006
129.8	138.806	69.1568	53.7378
129.9	139.131	69.489	53.8319
130	138.822	69.4674	53.8534
130.1	139.681	69.563	53.8844
130.2	139.766	69.5358	53.9556
130.3	139.358	69.3483	54.028
130.4	139.861	69.2118	54.0131
130.5	140.166	69.3685	54.0631
130.6	140.136	69.3841	54.2053
130.7	140.237	69.581	54.1982
130.8	140.184	69.6919	54.2443
130.9	140.29	69.7083	54.2011
131	139.961	70.0437	54.3338
131.1	140.155	69.9569	54.3906
131.2	140.197	70.1571	54.4079
131.3	140.431	70.3014	54.5117
131.4	140.161	70.3893	54.5176
131.5	140.393	70.1008	54.4804
131.6	140.472	70.0986	54.5885
131.7	140.672	70.254	54.6666
131.8	141.167	70.3635	54.6516
131.9	141.673	70.2925	54.7145
132	141.457	70.3509	54.7706
132.1	141.444	70.4093	54.749
132.2	141.895	70.5169	54.7974
132.3	142.317	70.8087	54.8738
132.4	141.893	70.4476	54.907
132.5	141.958	70.5531	54.9299
132.6	141.646	70.7849	54.9728
132.7	141.434	70.8493	55.0312
132.8	141.685	71.214	55.0659
132.9	141.75	71.4252	55.1901
133	142.022	71.4867	55.2159
133.1	141.911	71.4975	55.2723
133.2	142.348	71.4873	55.3245
133.3	142.532	71.7981	55.2902
133.4	142.24	71.6429	55.3084
133.5	142.36	71.7947	55.3457
133.6	142.728	71.8843	55.3527
133.7	142.359	72.0284	55.4398
133.8	142.669	71.8604	55.4383
133.9	142.847	72.0867	55.4672
134	142.758	72.1921	55.4463
134.1	143.13	72.3129	55.5065
134.2	143.277	72.205	55.5519
134.3	143.408	72.2028	55.5593
134.4	143.403	72.3234	55.6503
134.5	143.746	72.1062	55.6908
134.6	144.011	72.1851	55.6801
134.7	144.164	72.2049	55.7302
134.8	144.409	72.1769	55.8431
134.9	144.065	72.4515	55.8252
135	144.023	72.1954	55.849
135.1	143.97	72.4637	55.8931
135.2	144.052	72.4359	55.9442
135.3	144.433	72.4452	55.9678
135.4	144.503	72.4934	56.0299
135.5	144.784	72.585	56.0529
135.6	144.634	72.8171	56.0408
135.7	144.396	72.9235	56.0649
135.8	144.659	72.8552	56.1315
135.9	144.825	72.979	56.1493
136	144.512	73.2189	56.219
136.1	144.94	73.5828	56.2153
136.2	145.156	73.3613	56.286
136.3	145.524	73.6981	56.3511
136.4	145.366	73.751	56.3953
136.5	145.818	73.8807	56.4686
136.6	145.754	73.8556	56.5436
136.7	145.359	73.9495	56.5843
136.8	145.455	73.8045	56.6409
136.9	145.82	74.1206	56.6927
137	145.463	73.8404	56.7301
137.1	145.66	74.0263	56.7722
137.2	145.882	74.0252	56.8174
137.3	146.369	74.0092	56.7987
137.4	146.202	73.8624	56.8394
137.5	146.612	74.0918	56.9333
137.6	147.107	74.2888	56.9578
137.7	147.099	74.2751	57.0226
137.8	146.985	74.2631	57.0518
137.9	147.14	74.2456	57.1158
138	147.436	74.2725	57.1689
138.1	147.162	74.0829	57.2185
138.2	147.166	74.4152	57.2638
138.3	147.499	74.5596	57.2685
138.4	147.206	74.3596	57.3224
138.5	147.468	74.2909	57.334
138.6	147.473	74.4752	57.3389
138.7	147.449	74.6893	57.4071
138.8	147.221	74.7033	57.4252
138.9	147.322	74.6404	57.4351
139	147.382	74.7296	57.4165
139.1	147.764	75.0552	57.4361
139.2	148.027	75.0134	57.4996
139.3	148.283	75.0174	57.5426
139.4	148.72	75.3909	57.5962
139.5	148.678	75.4175	57.6258
139.6	148.673	75.4218	57.6647
139.7	149.018	75.4378	57.6905
139.8	149.186	75.6325	57.6937
139.9	149.285	75.6657	57.7743
140	149.361	75.7247	57.8135
140.1	149.216	75.8875	57.8571
140.2	149.38	75.7719	57.8805
140.3	149.465	75.8726	57.9201
140.4	149.335	75.8439	57.966
140.5	150.008	75.7729	57.9773
140.6	149.888	76.1306	58.0496
140.7	150.249	75.8312	58.0419
140.8	150.145	75.7649	58.0853
140.9	150.382	75.8635	58.1433
141	150.167	75.9373	58.1637
141.1	150.177	75.932	58.2201
141.2	150.265	75.9612	58.2855
141.3	150.657	75.8257	58.2997
141.4	150.785	75.9266	58.4112
141.5	150.755	76.2205	58.4848
141.6	150.688	76.028	58.5237
141.7	150.59	76.7757	58.6094
141.8	150.496	76.6704	58.6182
141.9	150.544	76.4643	58.6361
142	150.592	76.5538	58.6551
142.1	150.874	76.8465	58.7333
142.2	150.677	76.88	58.7908
142.3	150.399	77.005	58.834
142.4	150.567	76.9324	58.9143
142.5	150.81	76.8929	58.9236
142.6	150.799	76.732	58.9729
142.7	151.386	76.8681	59.0497
142.8	151.507	76.7791	59.1409
142.9	151.414	76.6593	59.1203
143	151.635	76.7264	59.1245
143.1	151.522	76.6598	59.1743
143.2	151.502	76.9217	59.2255
143.3	151.722	76.5986	59.3057
143.4	151.7	76.7698	59.33
143.5	151.956	76.5997	59.3247
143.6	151.766	76.7654	59.4309
143.7	151.744	76.8938	59.5071
143.8	151.901	76.7561	59.5519
143.9	151.811	76.7791	59.6025
144	151.954	76.7693	59.6959
144.1	151.718	76.8723	59.6809
144.2	151.842	77.0043	59.7881
144.3	152.063	77.1171	59.7434
144.4	152.627	77.2054	59.7865
144.5	152.535	76.9269	59.8358
144.6	152.633	77.1524	59.8695
144.7	153.074	77.3225	59.9044
144.8	153.194	77.3557	59.9216
144.9	153.109	77.0315	59.9936
145	153.316	77.1402	60.0971
145.1	153.277	77.4747	60.0801
145.2	153.516	77.4393	60.0867
145.3	154.117	77.5166	60.105
145.4	153.799	77.3773	60.0712
145.5	153.667	77.5095	60.1035
145.6	154.274	77.6314	60.1565
145.7	154.251	77.5544	60.1726
145.8	154.489	77.5091	60.2263
145.9	154.714	77.8306	60.273
146	154.507	77.7577	60.3158
146.1	154.267	77.6393	60.3833
146.2	154.321	78.0838	60.3558
146.3	154.455	78.219	60.4472
146.4	154.619	78.2336	60.5175
146.5	154.619	78.4935	60.5783
146.6	154.509	78.4296	60.654
146.7	155.018	78.6064	60.6748
146.8	155.099	78.5074	60.77
146.9	155.149	78.9214	60.8164
147	154.995	79.0191	60.8842
147.1	155.117	79.0684	61.0237
147.2	155.497	78.8029	61.0905
147.3	155.536	78.884	61.0832
147.4	155.676	79.2523	61.0966
147.5	155.992	79.0189	61.1105
147.6	156.02	78.9925	61.1322
147.7	156.22	78.8753	61.199
147.8	156.142	78.8756	61.2477
147.9	156.093	79.0919	61.3225
148	155.496	79.0522	61.3598
148.1	155.894	79.1808	61.3963
148.2	156.048	79.0363	61.458
148.3	156.073	79.0559	61.4618
148.4	155.86	79.0007	61.566
148.5	156.369	79.0785	61.6164
148.6	156.284	79.1649	61.638
148.7	156.167	79.2852	61.603
148.8	156.806	79.3676	61.5596
148.9	157.591	79.4747	61.6287
149	156.93	79.8701	61.6666
149.1	156.696	79.9248	61.7787
149.2	157.059	79.9413	61.7161
149.3	156.965	80.0347	61.7911
149.4	156.682	80.2093	61.8392
149.5	157.093	80.1817	61.8712
149.6	157.491	80.1053	61.8935
149.7	157.401	80.3428	61.9291
149.8	157.787	80.416	62.0172
149.9	157.747	80.4526	62.0745
150	157.785	80.3151	62.0909
150.1	157.777	80.3072	62.1022
150.2	157.874	80.567	62.2144
150.3	157.626	80.8559	62.2029
150.4	157.541	80.6917	62.1825
150.5	157.919	80.9267	62.2516
150.6	157.915	80.7526	62.2992
150.7	158.099	80.5136	62.2385
150.8	158.555	80.692	62.3094
150.9	158.65	80.6574	62.3739
151	159.042	80.5918	62.4049
151.1	159.146	80.7471	62.4491
151.2	158.86	80.7345	62.4383
151.3	158.963	80.9567	62.5259
151.4	159.112	81.1854	62.5792
151.5	158.9	81.0998	62.5521
151.6	158.945	81.244	62.5867
151.7	159.564	81.0854	62.6185
151.8	159.738	81.103	62.6923
151.9	159.197	81.2799	62.7291
152	159.052	81.1672	62.7915
152.1	159.333	81.3575	62.819
152.2	159.573	81.2129	62.834
152.3	159.695	81.1792	62.9397
152.4	160.008	81.2479	62.9739
152.5	160.283	81.2848	63.0446
152.6	159.913	81.6948	63.0717
152.7	160.386	81.4894	63.0764
152.8	160.7	81.5783	63.1102
152.9	160.628	81.4971	63.137
153	160.889	81.4039	63.205
153.1	160.705	81.4655	63.256
153.2	160.71	81.7268	63.319
153.3	160.698	81.9325	63.306
153.4	161.079	81.8181	63.3812
153.5	161.507	81.8161	63.4484
153.6	161.706	82.1901	63.4818
153.7	161.775	81.9603	63.5734
153.8	161.861	82.0762	63.5075
153.9	161.825	82.0391	63.4808
154	161.715	82.041	63.4952
154.1	161.654	82.2221	63.5654
154.2	161.846	82.5185	63.5697
154.3	162.18	82.7826	63.5365
154.4	162.162	82.7265	63.646
154.5	162.427	82.4761	63.6717
154.6	162.17	82.9614	63.6988
154.7	162.182	82.9112	63.6823
154.8	162.102	82.9076	63.7119
154.9	162.605	82.7717	63.7192
155	162.16	82.5005	63.8304
155.1	162.128	82.5568	63.7658
155.2	162.668	82.4989	63.778
155.3	162.927	82.6047	63.8225
155.4	162.741	82.6541	63.8323
155.5	162.759	83.0998	63.8691
155.6	163.071	82.9514	63.9132
155.7	162.662	82.7647	63.9144
155.8	162.852	83.2254	63.961
155.9	163.226	83.1442	64.0119
156	163.275	83.3876	64.0936
156.1	163.173	83.7592	64.1601
156.2	163.354	83.8061	64.1738
156.3	163.588	83.5729	64.2614
156.4	163.549	83.6311	64.2454
156.5	163.41	83.5499	64.3103
156.6	164.291	83.9471	64.3233
156.7	164.351	83.8123	64.3769
156.8	164.262	83.9904	64.3862
156.9	163.997	83.8961	64.4031
157	163.84	84.0284	64.4652
157.1	163.457	84.1919	64.4362
157.2	163.76	84.364	64.487
157.3	163.882	84.2524	64.5229
157.4	164.16	84.0891	64.5866
157.5	164.473	84.1212	64.6303
157.6	164.957	84.655	64.6298
157.7	164.531	84.6978	64.6795
157.8	164.813	84.5183	64.6875
157.9	164.749	84.7304	64.7839
158	164.654	84.738	64.8411
158.1	164.798	84.7848	64.9056
158.2	164.863	84.4114	64.9925
158.3	164.569	84.5939	65.02
158.4	164.784	84.6217	65.0351
158.5	165.432	84.8057	65.0431
158.6	165.448	85.1074	65.0364
158.7	165.885	85.0992	65.0594
158.8	165.856	85.6305	65.1654
158.9	166.005	85.2113	65.1754
159	166.561	85.3184	65.1787
159.1	166.855	85.2177	65.2455
159.2	166.946	85.3793	65.3337
159.3	167.16	85.3809	65.3236
159.4	166.841	85.3106	65.403
159.5	167.198	85.1485	65.3672
159.6	167.722	85.1074	65.4688
159.7	167.313	85.2081	65.4913
159.8	167.254	85.491	65.5816
159.9	167.331	85.61	65.7108
160	167.316	85.9667	65.701
160.1	167.347	85.5305	65.7102
160.2	168.046	85.8035	65.6964
160.3	168.397	85.9103	65.7707
160.4	168.527	85.8781	65.8418
160.5	168.961	85.5783	65.8856
160.6	169.401	85.5896	65.9791
160.7	168.935	85.5336	66.0493
160.8	168.93	85.7022	66.07
160.9	168.722	85.9347	66.1116
161	168.893	86.2017	66.126
161.1	168.634	86.2261	66.1765
161.2	168.72	86.1184	66.1999
161.3	168.733	86.0842	66.2019
161.4	169.003	86.1633	66.291
161.5	168.892	85.8102	66.295
161.6	169.061	85.8335	66.2846
161.7	169.702	85.9239	66.3025
161.8	169.73	86.2805	66.3386
161.9	170.091	86.182	66.374
162	170.484	86.2879	66.4819
162.1	170.008	86.0026	66.5364
162.2	170.587	86.2293	66.5795
162.3	170.475	86.1812	66.6297
162.4	170.442	86.4716	66.679
162.5	170.625	86.4703	66.6914
162.6	170.711	86.8819	66.6722
162.7	171.189	86.7825	66.6898
162.8	170.939	86.6988	66.7563
162.9	171.16	86.5517	66.7728
163	171.054	86.6974	66.8256
163.1	170.744	86.8848	66.8375
163.2	170.82	86.7296	66.8598
163.3	170.636	86.6512	66.919
163.4	170.641	86.6108	66.9789
163.5	170.781	86.8663	67.0635
163.6	170.824	86.7844	67.0937
163.7	171.48	86.8521	67.1046
163.8	172.03	86.9438	67.1646
163.9	171.8	86.954	67.2934
164	172.101	87.08	67.2815
164.1	172.188	86.9004	67.3446
164.2	172.258	87.4282	67.3708
164.3	172.211	87.2953	67.4548
164.4	172.343	87.1784	67.4197
164.5	172.71	86.8225	67.4858
164.6	172.132	87.0394	67.5571
164.7	172.287	87.1015	67.5512
164.8	172.28	87.5337	67.6065
164.9	172.476	87.5036	67.6358
165	172.798	87.4704	67.6887
165.1	172.467	87.5271	67.7349
165.2	172.833	87.4329	67.8387
165.3	172.885	87.644	67.8585
165.4	172.89	87.6373	67.8799
165.5	173.377	87.7396	67.9062
165.6	173.512	87.7238	67.9697
165.7	173.611	87.5978	68.0038
165.8	173.631	87.9019	68.089
165.9	173.417	88.0222	68.1313
166	173.526	88.1474	68.1436
166.1	173.77	88.212	68.1938
166.2	173.601	88.2007	68.273
166.3	173.734	88.3187	68.3063
166.4	173.869	88.5059	68.3696
166.5	173.973	88.5814	68.4261
166.6	173.633	88.7209	68.4532
166.7	174.152	88.3578	68.5027
166.8	174.519	88.7305	68.5687
166.9	174.265	88.7066	68.5426
167	174.285	88.9596	68.5788
167.1	174.591	89.0109	68.5544
167.2	174.854	88.8166	68.6418
167.3	174.6	88.7957	68.6532
167.4	174.868	88.8931	68.8018
167.5	174.682	89.1131	68.8791
167.6	175.343	88.9723	68.9446
167.7	175.907	89.2993	68.9472
167.8	176.065	89.1846	68.9283
167.9	175.857	89.1352	68.9598
168	176.057	89.3926	69.028
168.1	176.448	89.3025	69.0159
168.2	176.425	89.5867	69.0904
168.3	176.415	89.6182	69.1239
168.4	176.441	89.4624	69.1304
168.5	176.852	89.5954	69.108
168.6	177.081	89.6707	69.2004
168.7	177.498	89.764	69.2474
168.8	177.919	89.5981	69.2734
168.9	177.99	89.5997	69.2375
169	178.211	89.5044	69.2567
169.1	178.332	89.483	69.3048
169.2	178.644	89.6232	69.3554
169.3	178.5	89.3252	69.3116
169.4	178.759	89.6285	69.4436
169.5	178.834	89.6162	69.4544
169.6	178.902	89.4469	69.4919
169.7	178.818	89.6938	69.5497
169.8	178.622	89.8805	69.6137
169.9	179.024	89.7453	69.5714
170	178.766	89.8511	69.6134
170.1	179.11	89.7335	69.6986
170.2	179.18	90.0483	69.6956
170.3	179.667	90.2141	69.7745
170.4	179.442	90.1339	69.8381
170.5	179.35	90.3675	69.8044
170.6	179.227	90.3734	69.8476
170.7	179.327	90.5835	69.8744
170.8	179.122	90.5521	69.9347
170.9	179.09	90.4581	69.964
171	179.328	90.5562	70.0226
171.1	179.497	90.4214	70.0338
171.2	179.349	90.4991	70.0167
171.3	179.73	90.8617	70.1263
171.4	180.284	90.7819	70.1027
171.5	180.153	90.8819	70.1414
171.6	180.621	90.9098	70.2024
171.7	181.115	91.1259	70.2393
171.8	181.018	90.9836	70.2229
171.9	181.338	91.0808	70.3213
172	181.567	91.2279	70.4035
172.1	181.397	91.6133	70.4504
172.2	180.821	91.353	70.4492
172.3	180.732	91.5898	70.4583
172.4	181.053	91.5058	70.536
172.5	181.196	91.445	70.5749
172.6	181.711	91.4357	70.5913
172.7	181.92	91.5079	70.6972
172.8	182.017	91.4749	70.7058
172.9	181.76	91.2221	70.7183
173	181.62	91.3979	70.7637
173.1	181.899	91.554	70.8811
173.2	181.969	91.1032	70.8665
173.3	182.032	91.3118	70.9202
173.4	181.878	91.509	70.9367
173.5	182.127	91.5636	70.9957
173.6	182.79	91.4249	70.9891
173.7	182.403	91.4595	71.0541
173.8	182.533	91.7003	71.0797
173.9	182.673	91.695	71.1105
174	182.523	91.7311	71.1512
174.1	183.125	92.1078	71.2472
174.2	183.135	91.6599	71.3217
174.3	183.01	91.8441	71.3685
174.4	183.287	92.0546	71.4386
174.5	183.618	91.6312	71.4298
174.6	183.725	91.6581	71.4569
174.7	183.713	91.9363	71.5683
174.8	184.105	91.8478	71.6619
174.9	184.335	92.0422	71.6567
175	184.308	92.0503	71.6308
175.1	184.128	92.0915	71.6735
175.2	184.268	92.2217	71.6768
175.3	184.309	92.4459	71.7151
175.4	184.615	92.0687	71.7168
175.5	184.228	92.0942	71.8005
175.6	184.736	92.0239	71.7812
175.7	184.626	92.2959	71.7696
175.8	184.59	92.5067	71.8171
175.9	184.647	92.5752	71.9287
176	184.692	92.8299	71.9704
176.1	184.885	92.9605	72.0343
176.2	184.522	92.6863	72.0781
176.3	184.444	93.0916	72.1427
176.4	184.592	92.9208	72.212
176.5	185.417	93.228	72.2554
176.6	185.141	93.2476	72.2577
176.7	185.006	92.9862	72.3223
176.8	185.442	92.9467	72.3198
176.9	185.501	93.3607	72.3531
177	185.506	93.3259	72.3857
177.1	185.982	93.4747	72.4013
177.2	185.744	93.6456	72.401
177.3	185.808	93.4565	72.4658
177.4	185.651	93.2647	72.4968
177.5	185.937	93.4401	72.5643
177.6	185.906	93.3674	72.5554
177.7	185.784	93.2341	72.5851
177.8	186.397	93.1522	72.6872
177.9	186.404	93.6483	72.7282
178	187.029	93.3412	72.8428
178.1	186.575	93.5874	72.8577
178.2	187.059	93.5947	72.9394
178.3	186.441	93.5761	72.9775
178.4	186.923	94.0672	73.003
178.5	186.098	93.8951	73.0532
178.6	186.39	93.7661	73.1269
178.7	186.978	93.7048	73.2321
178.8	187.027	93.6903	73.2914
178.9	187.243	93.3469	73.3181
179	187.109	93.6661	73.3865
179.1	187.576	93.8791	73.4802
179.2	187.295	93.898	73.4737
179.3	187.81	94.0927	73.5129
179.4	187.706	93.9813	73.5498
179.5	187.741	94.0891	73.6073
179.6	187.577	93.9974	73.6131
179.7	187.58	94.27	73.682
179.8	187.639	94.4749	73.7692
179.9	187.921	94.526	73.7774
180	187.624	94.6857	73.8505
180.1	187.211	94.487	73.8937
180.2	187.857	94.8471	73.9896
180.3	188.262	95.0182	73.9925
180.4	188.423	94.9595	73.9971
180.5	188.375	94.9651	74.0735
180.6	188.341	95.1904	74.1679
180.7	188.576	95.1404	74.1937
180.8	188.663	95.1612	74.2178
180.9	188.859	95.0752	74.2556
181	188.953	95.325	74.3183
181.1	189.163	95.4529	74.3309
181.2	189.212	95.1118	74.3614
181.3	189.103	95.1721	74.4197
181.4	189.226	95.1215	74.4773
181.5	189.113	94.9561	74.5446
181.6	189.358	95.3927	74.5759
181.7	189.776	95.5265	74.5473
181.8	189.708	95.4691	74.5994
181.9	190.216	95.4893	74.6862
182	190.32	95.5221	74.686
182.1	190.072	95.4206	74.733
182.2	190.506	95.3728	74.7603
182.3	190.568	95.537	74.7783
182.4	190.668	95.7048	74.8416
182.5	190.83	95.4445	74.8654
182.6	191.184	95.5552	74.8939
182.7	191.101	95.2836	74.9122
182.8	190.779	95.6431	74.9603
182.9	191.113	95.6999	75.0121
183	191.196	96	74.9753
183.1	190.57	96.077	75.0437
183.2	190.787	96.2139	75.1306
183.3	190.996	96.054	75.2894
183.4	191.452	96.149	75.384
183.5	191.923	96.213	75.3531
183.6	192.232	96.3576	75.3939
183.7	192.252	96.4122	75.4225
183.8	192.047	96.3956	75.4345
183.9	192.456	96.4315	75.4969
184	192.402	96.7084	75.4794
184.1	192.934	96.4353	75.5329
184.2	193.248	96.5245	75.6551
184.3	192.639	96.3503	75.7018
184.4	192.728	96.1751	75.6494
184.5	192.313	96.2351	75.7572
184.6	192.367	96.2297	75.8292
184.7	192.724	96.3792	75.8887
184.8	192.525	96.5245	75.8794
184.9	192.957	96.6619	75.9182
185	192.784	96.5856	75.9794
185.1	192.727	96.7272	75.9706
185.2	192.629	96.8876	76.0307
185.3	192.765	96.9009	76.0015
185.4	193.41	96.8818	76.0592
185.5	193.474	97.2253	76.1065
185.6	193.465	97.3878	76.1197
185.7	192.912	97.4748	76.1463
185.8	193.18	97.6672	76.1924
185.9	193.517	97.8706	76.3298
186	192.927	97.716	76.3911
186.1	193.236	97.8031	76.4151
186.2	192.758	97.6086	76.4689
186.3	193.293	97.5325	76.4783
186.4	193.207	97.653	76.5127
186.5	193.614	97.3687	76.5597
186.6	193.639	97.481	76.6062
186.7	193.558	97.7665	76.6187
186.8	193.908	98.1391	76.6643
186.9	193.965	98.1341	76.6882
187	194.142	98.0355	76.7138
187.1	194.298	97.9086	76.7996
187.2	194.186	97.8701	76.8213
187.3	194.873	97.9759	76.8621
187.4	194.967	97.635	76.9148
187.5	195.582	97.8313	76.9885
187.6	195.527	98.2713	76.9991
187.7	195.497	98.3302	77.0517
187.8	195.224	98.3969	77.1343
187.9	196.222	98.5717	77.219
188	195.974	98.6948	77.1872
188.1	195.702	98.7616	77.1757
188.2	195.616	98.6433	77.2513
188.3	195.846	98.5216	77.2935
188.4	195.298	98.4609	77.3816
188.5	195.35	98.7369	77.4555
188.6	195.3	99.0014	77.4118
188.7	195.788	98.8376	77.3705
188.8	195.518	98.9085	77.4952
188.9	195.517	98.9826	77.4848
189	196.04	99.0466	77.4568
189.1	196.398	98.9817	77.5166
189.2	196.549	99.0492	77.5948
189.3	197.148	98.8915	77.6059
189.4	196.886	99.3	77.6425
189.5	196.937	99.0419	77.6752
189.6	196.464	98.8411	77.6793
189.7	196.808	98.9576	77.7124
189.8	196.937	98.8146	77.7355
189.9	197.423	98.6862	77.8097
190	197.951	98.7331	77.8544
190.1	197.981	98.9883	77.9366
190.2	198.156	98.7775	77.9912
190.3	198.021	98.5488	77.9534
190.4	197.949	98.6613	77.9769
190.5	198.088	98.8965	78.0554
190.6	198.113	98.8488	78.1656
190.7	198.564	98.9767	78.2248
190.8	198.677	98.7228	78.3407
190.9	199.151	98.9064	78.273
191	198.836	99.1787	78.3768
191.1	198.669	99.2558	78.4278
191.2	199.251	99.2886	78.422
191.3	199.197	99.5463	78.492
191.4	199.704	99.2774	78.5503
191.5	199.667	99.2625	78.5963
191.6	199.82	99.1095	78.5789
191.7	199.731	99.1865	78.6215
191.8	199.785	99.1079	78.6797
191.9	200.274	98.9345	78.6667
192	199.794	99.0019	78.7532
192.1	199.825	99.2203	78.8359
192.2	200.26	99.4523	78.8398
192.3	200.079	99.3681	78.9055
192.4	200.021	99.4008	78.9809
192.5	200.336	99.3083	79.0032
192.6	199.796	99.3967	79.1124
192.7	200.59	99.3058	79.0618
192.8	200.468	99.5897	79.0934
192.9	201.229	99.3966	79.1736
193	201.97	99.3037	79.1607
193.1	201.231	99.7276	79.2362
193.2	200.865	99.4979	79.3464
193.3	201.063	99.7257	79.3376
193.4	200.937	100.005	79.3219
193.5	201.514	99.8561	79.3499
193.6	201.495	100.198	79.4495
193.7	201.298	100.245	79.5268
193.8	201.084	100.247	79.6464
193.9	200.839	100.047	79.6471
194	201.354	100.03	79.6914
194.1	201.218	100.2	79.696
194.2	202.031	100.435	79.6999
194.3	201.801	100.403	79.6994
194.4	201.936	100.563	79.7044
194.5	201.56	100.708	79.6646
194.6	201.761	100.954	79.688
194.7	201.73	101.048	79.695
194.8	202.671	100.877	79.7073
194.9	202.509	100.77	79.8085
195	202.356	101.169	79.8155
195.1	202.197	101.303	79.7818
195.2	203.236	101.209	79.8445
195.3	202.67	101.397	79.8564
195.4	202.956	101.181	79.9469
195.5	203.314	101.615	79.9228
195.6	203.333	101.45	80.037
195.7	203.165	101.695	80.0084
195.8	203.334	101.505	80.0779
195.9	203.488	101.521	80.1607
196	203.374	101.83	80.2025
196.1	203.147	101.684	80.2137
196.2	203.862	101.561	80.3119
196.3	204.707	101.626	80.374
196.4	204.774	101.226	80.4631
196.5	204.934	101.499	80.4841
196.6	204.812	101.869	80.5682
196.7	204.939	101.844	80.5713
196.8	204.4	101.716	80.6103
196.9	204.285	101.715	80.6234
197	204.229	101.68	80.6239
197.1	204.663	101.683	80.7425
197.2	205.349	102.01	80.7728
197.3	204.461	101.799	80.7964
197.4	204.048	101.7	80.8637
197.5	204.68	101.812	80.9098
197.6	204.801	102.049	80.9247
197.7	204.374	102.179	81.0038
197.8	204.267	101.992	81.0238
197.9	204.47	102.142	81.0171
198	204.933	102.479	81.1563
198.1	204.643	102.236	81.1342
198.2	204.564	102.244	81.166
198.3	204.509	102.241	81.1611
198.4	204.472	102.571	81.221
198.5	205.221	102.398	81.2522
198.6	205.073	102.492	81.38
198.7	205.84	102.199	81.3563
198.8	205.139	102.267	81.4086
198.9	205.313	102.588	81.4001
199	205.422	102.594	81.4138
199.1	205.684	102.706	81.4909
199.2	205.713	102.473	81.5852
199.3	206.148	102.612	81.6437
199.4	206.317	102.747	81.646
199.5	206.276	103.087	81.663
199.6	206.346	103.038	81.7316
199.7	207.024	103.371	81.7649
199.8	206.814	103.761	81.8609
[truncated: 8,002 more rows]

## Sheet: Fig. 2b
time	ngp_crystal	ngp_glass	ngp_glass-ceramic
0	-0.391674	0.260249	0.680621
0.1	0.216017	0.427767	0.326103
0.2	0.218442	0.325958	0.264056
0.3	0.281971	0.369378	0.337115
0.4	0.333186	0.510928	0.343377
0.5	0.416574	0.484439	0.342018
0.6	0.48849	0.533338	0.345362
0.7	0.479106	0.598627	0.372812
0.8	0.568607	0.621098	0.378019
0.9	0.655303	0.651548	0.394789
1	0.704006	0.792716	0.409108
1.1	0.758602	0.874666	0.418298
1.2	0.870216	0.77035	0.420227
1.3	0.780592	0.758692	0.449962
1.4	0.748335	0.732269	0.452437
1.5	0.819469	0.71649	0.453877
1.6	0.838086	0.721768	0.438067
1.7	0.839703	0.723899	0.437908
1.8	0.798482	0.740427	0.452487
1.9	0.788152	0.701981	0.458985
2	0.877141	0.80136	0.475108
2.1	0.848361	0.791868	0.519215
2.2	0.827599	0.810346	0.526133
2.3	0.853261	0.844427	0.541237
2.4	0.825908	0.821994	0.57419
2.5	0.857042	0.906739	0.595121
2.6	0.914821	0.965246	0.623509
2.7	0.901005	0.970861	0.616198
2.8	0.967587	1.01745	0.653043
2.9	0.961223	0.959084	0.662314
3	0.930857	1.0465	0.685828
3.1	0.926744	1.04904	0.728134
3.2	0.940837	1.08695	0.768825
3.3	0.904664	1.12043	0.780218
3.4	0.911951	1.10616	0.805513
3.5	0.882645	1.09091	0.853545
3.6	0.882619	1.05967	0.878134
3.7	0.821094	1.04934	0.904063
3.8	0.844385	1.01428	0.909796
3.9	0.86179	1.06005	0.919535
4	0.837834	1.09302	0.954759
4.1	0.871833	1.10156	0.973734
4.2	0.828791	1.07412	0.992396
4.3	0.840685	1.08419	1.00062
4.4	0.849773	1.04828	1.05014
4.5	0.835616	1.09076	1.06164
4.6	0.808908	1.06837	1.05826
4.7	0.803741	0.997169	1.05514
4.8	0.758901	1.04775	1.06799
4.9	0.73837	1.03202	1.06686
5	0.747615	0.973189	1.04545
5.1	0.723731	0.987508	1.05662
5.2	0.73434	1.10252	1.06674
5.3	0.728633	1.13154	1.07656
5.4	0.714946	1.13243	1.09988
5.5	0.74783	1.10919	1.09305
5.6	0.74482	1.13049	1.07882
5.7	0.729264	1.12669	1.04704
5.8	0.721179	1.10156	1.03493
5.9	0.685854	1.04748	1.00278
6	0.724296	0.992264	0.992231
6.1	0.718227	1.04453	0.985914
6.2	0.752639	1.10251	0.967297
6.3	0.713274	1.08281	0.945155
6.4	0.700271	1.12904	0.92596
6.5	0.680773	1.20876	0.90333
6.6	0.690398	1.17644	0.884288
6.7	0.710335	1.21957	0.878875
6.8	0.732989	1.25483	0.864614
6.9	0.717038	1.24306	0.860683
7	0.726114	1.19195	0.860185
7.1	0.73698	1.23465	0.854808
7.2	0.701749	1.31622	0.847881
7.3	0.706566	1.34554	0.837677
7.4	0.708222	1.34295	0.828411
7.5	0.705461	1.3085	0.815871
7.6	0.727375	1.4564	0.802983
7.7	0.716164	1.36898	0.801846
7.8	0.720881	1.29583	0.786088
7.9	0.69205	1.24544	0.782722
8	0.669073	1.28446	0.794154
8.1	0.695584	1.27877	0.78466
8.2	0.680959	1.30508	0.784255
8.3	0.678345	1.27769	0.793179
8.4	0.67646	1.26672	0.785673
8.5	0.652276	1.24093	0.787891
8.6	0.656001	1.30436	0.791214
8.7	0.655824	1.26981	0.80127
8.8	0.666902	1.25367	0.799979
8.9	0.653061	1.25353	0.793761
9	0.650989	1.24316	0.795975
9.1	0.649169	1.25205	0.794313
9.2	0.649134	1.25228	0.793424
9.3	0.628891	1.3308	0.795652
9.4	0.632854	1.32487	0.777583
9.5	0.645986	1.28169	0.771512
9.6	0.639942	1.23713	0.761762
9.7	0.651878	1.27198	0.761361
9.8	0.673349	1.23824	0.759172
9.9	0.667288	1.15941	0.754443
10	0.688984	1.11248	0.757398
10.1	0.710094	1.16088	0.744262
10.2	0.703719	1.18525	0.746822
10.3	0.67617	1.16844	0.75129
10.4	0.625284	1.22151	0.745036
10.5	0.61255	1.15971	0.757654
10.6	0.614726	1.15357	0.733613
10.7	0.621287	1.11267	0.722617
10.8	0.626062	1.09986	0.717001
10.9	0.612489	1.19826	0.7197
11	0.601812	1.13024	0.713159
11.1	0.61377	1.1059	0.710095
11.2	0.613269	1.05555	0.714638
11.3	0.593221	1.05859	0.709249
11.4	0.608203	1.03896	0.709598
11.5	0.595288	1.04499	0.702459
11.6	0.594762	1.01552	0.694058
11.7	0.588161	0.986028	0.686135
11.8	0.569121	1.01603	0.690966
11.9	0.562673	1.0615	0.677897
12	0.551324	1.05309	0.683362
12.1	0.551377	1.04799	0.678809
12.2	0.544883	1.08164	0.677964
12.3	0.539855	1.05293	0.67924
12.4	0.553301	1.04209	0.669559
12.5	0.527576	1.05111	0.673181
12.6	0.532817	1.01373	0.676161
12.7	0.538674	1.0153	0.682256
12.8	0.528176	1.00263	0.686917
12.9	0.532002	1.01378	0.689084
13	0.547862	0.988956	0.689377
13.1	0.533216	0.989781	0.684219
13.2	0.550611	0.970286	0.679036
13.3	0.540002	0.994593	0.687218
13.4	0.525748	1.01865	0.692266
13.5	0.520104	1.0503	0.706507
13.6	0.504008	1.04493	0.69549
13.7	0.500568	1.01333	0.702461
13.8	0.49795	1.02716	0.703705
13.9	0.509721	0.995881	0.714468
14	0.505647	1.03063	0.727059
14.1	0.482409	1.04663	0.725889
14.2	0.504151	1.0376	0.7293
14.3	0.50041	1.02545	0.747233
14.4	0.488124	1.0259	0.746708
14.5	0.494097	1.02115	0.749114
14.6	0.491709	1.00968	0.748962
14.7	0.494279	1.02116	0.754356
14.8	0.483726	1.02211	0.762097
14.9	0.470436	1.03404	0.76379
15	0.45992	0.98773	0.768125
15.1	0.448559	1.01535	0.778875
15.2	0.438928	0.972177	0.785109
15.3	0.451337	0.987961	0.790276
15.4	0.434555	1.00541	0.778014
15.5	0.442829	0.971703	0.787836
15.6	0.456248	1.00621	0.790488
15.7	0.442942	0.98088	0.793177
15.8	0.435158	0.977283	0.802373
15.9	0.429791	0.942378	0.809272
16	0.437832	0.953419	0.809031
16.1	0.431042	0.961648	0.828078
16.2	0.443457	0.958908	0.830316
16.3	0.439817	0.933403	0.833759
16.4	0.41684	0.926877	0.827534
16.5	0.430894	0.911418	0.830999
16.6	0.429076	0.898329	0.831078
16.7	0.425635	0.850002	0.833234
16.8	0.435949	0.865626	0.839805
16.9	0.437621	0.857947	0.854338
17	0.437757	0.831406	0.847782
17.1	0.425833	0.820539	0.855489
17.2	0.413456	0.819467	0.860721
17.3	0.417291	0.812415	0.858803
17.4	0.429053	0.811418	0.85199
17.5	0.415973	0.814382	0.859003
17.6	0.421263	0.841073	0.858306
17.7	0.424875	0.83859	0.851705
17.8	0.417775	0.828035	0.855972
17.9	0.396704	0.802139	0.852639
18	0.397384	0.773043	0.855274
18.1	0.378212	0.79579	0.860984
18.2	0.409197	0.787392	0.858327
18.3	0.401884	0.810022	0.864205
18.4	0.398514	0.810787	0.865434
18.5	0.398053	0.818418	0.866401
18.6	0.417983	0.794244	0.869255
18.7	0.411193	0.797328	0.870864
18.8	0.422776	0.794207	0.866568
18.9	0.403609	0.798292	0.855856
19	0.403871	0.790257	0.866587
19.1	0.406653	0.782397	0.866224
19.2	0.408176	0.800689	0.859151
19.3	0.416357	0.766226	0.856109
19.4	0.413686	0.7825	0.851643
19.5	0.407036	0.776419	0.866299
19.6	0.405756	0.764125	0.869264
19.7	0.386525	0.77831	0.865353
19.8	0.392063	0.766229	0.866147
19.9	0.403486	0.764471	0.861904
20	0.397633	0.758687	0.86127
20.1	0.397476	0.734251	0.864915
20.2	0.403458	0.706804	0.861868
20.3	0.401865	0.696368	0.861112
20.4	0.399393	0.714942	0.857439
20.5	0.385566	0.733618	0.854802
20.6	0.388061	0.695217	0.862295
20.7	0.405397	0.715795	0.856468
20.8	0.395748	0.687181	0.851977
20.9	0.391298	0.684275	0.857181
21	0.398367	0.659535	0.852755
21.1	0.393105	0.658662	0.846315
21.2	0.394792	0.683997	0.842914
21.3	0.388209	0.673859	0.841047
21.4	0.393997	0.656014	0.84496
21.5	0.369781	0.664277	0.839653
21.6	0.379877	0.674645	0.846317
21.7	0.381729	0.656105	0.84822
21.8	0.387585	0.677177	0.845679
21.9	0.367415	0.685067	0.841792
22	0.376429	0.670343	0.842918
22.1	0.370417	0.696563	0.843183
22.2	0.375137	0.692442	0.83367
22.3	0.359963	0.698126	0.830295
22.4	0.361531	0.671688	0.824373
22.5	0.371461	0.68692	0.82007
22.6	0.35904	0.645329	0.815734
22.7	0.360147	0.6551	0.804739
22.8	0.362479	0.664959	0.80608
22.9	0.35754	0.654606	0.807981
23	0.355402	0.637576	0.798656
23.1	0.359732	0.650593	0.792093
23.2	0.348998	0.660421	0.793112
23.3	0.35013	0.640962	0.796218
23.4	0.335744	0.617447	0.792119
23.5	0.330978	0.626267	0.790391
23.6	0.345773	0.631297	0.785508
23.7	0.33756	0.639795	0.774704
23.8	0.326777	0.616905	0.775235
23.9	0.321851	0.624944	0.770326
24	0.309728	0.629239	0.771556
24.1	0.318634	0.609217	0.767509
24.2	0.324406	0.609662	0.76422
24.3	0.332166	0.631985	0.75978
24.4	0.327291	0.622564	0.758886
24.5	0.322194	0.646162	0.74931
24.6	0.33546	0.643823	0.756094
24.7	0.342234	0.645251	0.746492
24.8	0.33044	0.650172	0.741248
24.9	0.326058	0.633447	0.743309
25	0.335435	0.62916	0.742105
25.1	0.347232	0.645675	0.738331
25.2	0.349181	0.659829	0.737761
25.3	0.359382	0.662747	0.739709
25.4	0.336083	0.637538	0.737275
25.5	0.353631	0.633186	0.736115
25.6	0.340884	0.646983	0.733601
25.7	0.333334	0.62874	0.724274
25.8	0.340297	0.603391	0.724905
25.9	0.32949	0.626191	0.726081
26	0.321413	0.629833	0.725698
26.1	0.341672	0.644763	0.725882
26.2	0.324546	0.649297	0.726172
26.3	0.328581	0.64479	0.716968
26.4	0.325983	0.635421	0.721815
26.5	0.347066	0.648382	0.72354
26.6	0.350759	0.647475	0.728034
26.7	0.364334	0.654186	0.72249
26.8	0.345976	0.651549	0.715016
26.9	0.35204	0.631306	0.71241
27	0.351415	0.632996	0.716238
27.1	0.354967	0.627399	0.713329
27.2	0.341507	0.641044	0.718383
27.3	0.329499	0.629127	0.718014
27.4	0.322652	0.638832	0.723434
27.5	0.323096	0.627853	0.720324
27.6	0.319796	0.627986	0.719452
27.7	0.318706	0.635664	0.721283
27.8	0.321257	0.619353	0.717188
27.9	0.330455	0.621089	0.722977
28	0.330015	0.635178	0.716759
28.1	0.319678	0.657252	0.718773
28.2	0.319365	0.645743	0.714257
28.3	0.324157	0.638465	0.714654
28.4	0.328834	0.661045	0.716228
28.5	0.314156	0.664769	0.709351
28.6	0.315322	0.628957	0.713877
28.7	0.314569	0.62507	0.710992
28.8	0.308878	0.680184	0.702214
28.9	0.312235	0.65949	0.703536
29	0.299659	0.642179	0.706214
29.1	0.297252	0.651739	0.697493
29.2	0.30263	0.648621	0.699162
29.3	0.304049	0.656339	0.695168
29.4	0.31117	0.677736	0.694621
29.5	0.315069	0.670177	0.698269
29.6	0.319119	0.672689	0.696195
29.7	0.320298	0.686573	0.69294
29.8	0.32411	0.681741	0.692889
29.9	0.314692	0.683027	0.693003
30	0.302447	0.676628	0.691823
30.1	0.291824	0.678688	0.689137
30.2	0.29555	0.670831	0.689369
30.3	0.299847	0.661414	0.690164
30.4	0.316208	0.660407	0.689729
30.5	0.316217	0.635369	0.689438
30.6	0.3136	0.626489	0.685673
30.7	0.300212	0.599745	0.690661
30.8	0.311115	0.608931	0.695153
30.9	0.308473	0.603558	0.694098
31	0.304637	0.608912	0.703146
31.1	0.296429	0.595023	0.699212
31.2	0.295202	0.611023	0.698433
31.3	0.290092	0.621287	0.693279
31.4	0.289622	0.591896	0.695999
31.5	0.289177	0.612516	0.692914
31.6	0.297292	0.621532	0.692908
31.7	0.288734	0.620139	0.690477
31.8	0.286537	0.614979	0.690057
31.9	0.287437	0.585937	0.692137
32	0.282279	0.596145	0.69409
32.1	0.281128	0.594888	0.693332
32.2	0.29614	0.586962	0.691977
32.3	0.289047	0.555805	0.697146
32.4	0.287648	0.588159	0.693876
32.5	0.281803	0.57962	0.699195
32.6	0.296292	0.576068	0.696353
32.7	0.295095	0.559786	0.692572
32.8	0.286595	0.576889	0.689709
32.9	0.269196	0.583284	0.69492
33	0.277639	0.581123	0.688584
33.1	0.275052	0.560673	0.694015
33.2	0.274062	0.574988	0.688881
33.3	0.282131	0.570007	0.690132
33.4	0.278176	0.575333	0.692394
33.5	0.267942	0.582897	0.692324
33.6	0.27006	0.584332	0.693468
33.7	0.271402	0.590866	0.699006
33.8	0.262575	0.603033	0.700192
33.9	0.272523	0.592191	0.699058
34	0.276162	0.580247	0.692265
34.1	0.288316	0.586642	0.693677
34.2	0.293067	0.578086	0.693121
34.3	0.306183	0.581057	0.693877
34.4	0.281986	0.597571	0.697298
34.5	0.287284	0.591023	0.696088
34.6	0.279206	0.573538	0.695981
34.7	0.275509	0.585619	0.695048
34.8	0.273686	0.598202	0.694992
34.9	0.279806	0.590744	0.702683
35	0.281357	0.59448	0.695813
35.1	0.280429	0.601911	0.696514
35.2	0.27632	0.62271	0.699924
35.3	0.277298	0.601308	0.703291
35.4	0.269328	0.596358	0.706483
35.5	0.265564	0.618264	0.7082
35.6	0.275058	0.58074	0.705656
35.7	0.273091	0.562713	0.703695
35.8	0.276074	0.571914	0.703274
35.9	0.269172	0.578962	0.707065
36	0.261451	0.575519	0.706696
36.1	0.263992	0.567477	0.71286
36.2	0.271038	0.567967	0.704373
36.3	0.277996	0.55934	0.703082
36.4	0.277355	0.554347	0.706876
36.5	0.268478	0.560473	0.704925
36.6	0.268663	0.553134	0.699439
36.7	0.27532	0.568549	0.697688
36.8	0.278351	0.554065	0.70208
36.9	0.26619	0.577557	0.699611
37	0.269317	0.569828	0.69604
37.1	0.27414	0.590616	0.693548
37.2	0.274245	0.573896	0.695965
37.3	0.280001	0.54585	0.695765
37.4	0.268453	0.546787	0.702036
37.5	0.2799	0.561352	0.695409
37.6	0.276686	0.558107	0.693587
37.7	0.259513	0.539833	0.695148
37.8	0.260996	0.533146	0.696039
37.9	0.263886	0.535656	0.690416
38	0.26463	0.548901	0.693218
38.1	0.25805	0.552958	0.690305
38.2	0.267164	0.561371	0.696349
38.3	0.259907	0.527955	0.693916
38.4	0.261173	0.548749	0.694346
38.5	0.262811	0.555124	0.696501
38.6	0.252552	0.556985	0.699183
38.7	0.255999	0.546756	0.695491
38.8	0.274283	0.541406	0.69392
38.9	0.280298	0.549065	0.69879
39	0.276991	0.54565	0.693632
39.1	0.271894	0.548195	0.689238
39.2	0.272931	0.548806	0.684006
39.3	0.278656	0.549461	0.685725
39.4	0.270177	0.535306	0.68115
39.5	0.270608	0.521914	0.684104
39.6	0.277142	0.511745	0.679791
39.7	0.283872	0.517181	0.680452
39.8	0.271102	0.525752	0.67975
39.9	0.269953	0.527384	0.67985
40	0.254081	0.528088	0.677651
40.1	0.26002	0.526777	0.680058
40.2	0.262623	0.539082	0.678334
40.3	0.253362	0.532047	0.675562
40.4	0.251293	0.521412	0.674736
40.5	0.246177	0.508473	0.677084
40.6	0.246015	0.513015	0.676995
40.7	0.244392	0.519463	0.674835
40.8	0.248484	0.523857	0.6789
40.9	0.242209	0.517139	0.678088
41	0.255679	0.504826	0.681743
41.1	0.251481	0.505294	0.673379
41.2	0.254084	0.506146	0.670508
41.3	0.24936	0.477184	0.66895
41.4	0.252604	0.488203	0.668798
41.5	0.251807	0.479491	0.666886
41.6	0.248735	0.495487	0.664056
41.7	0.250296	0.490987	0.66199
41.8	0.245714	0.498109	0.659448
41.9	0.240984	0.496539	0.657959
42	0.256017	0.485894	0.651675
42.1	0.253196	0.484774	0.652629
42.2	0.251044	0.475975	0.653149
42.3	0.241229	0.472411	0.655245
42.4	0.241337	0.473996	0.648085
42.5	0.246673	0.472476	0.644139
42.6	0.246311	0.483188	0.648514
42.7	0.256535	0.483939	0.647744
42.8	0.251229	0.479659	0.651448
42.9	0.249457	0.48346	0.641601
43	0.252802	0.473584	0.639148
43.1	0.253303	0.47869	0.639657
43.2	0.252341	0.47307	0.645114
43.3	0.239874	0.467031	0.645566
43.4	0.241921	0.466864	0.645835
43.5	0.236442	0.456711	0.641794
43.6	0.230402	0.456671	0.641477
43.7	0.219368	0.453716	0.65192
43.8	0.233161	0.458275	0.649884
43.9	0.237911	0.461994	0.649034
44	0.235455	0.454904	0.650676
44.1	0.234924	0.455388	0.651246
44.2	0.228088	0.464275	0.648393
44.3	0.236363	0.447233	0.646854
44.4	0.230167	0.455877	0.652261
44.5	0.23767	0.469046	0.652253
44.6	0.233687	0.474493	0.651486
44.7	0.238153	0.456976	0.656597
44.8	0.243709	0.437732	0.65459
44.9	0.236594	0.449637	0.649171
45	0.23203	0.453681	0.649931
45.1	0.243772	0.462339	0.64746
45.2	0.246721	0.467327	0.65431
45.3	0.247399	0.451001	0.653222
45.4	0.243456	0.446688	0.646479
45.5	0.246858	0.439336	0.643983
45.6	0.246131	0.433027	0.647099
45.7	0.251576	0.429678	0.64595
45.8	0.239999	0.422323	0.643814
45.9	0.242384	0.428479	0.63874
46	0.235732	0.430113	0.639136
46.1	0.224178	0.428898	0.642224
46.2	0.218804	0.416587	0.641981
46.3	0.217907	0.44336	0.642577
46.4	0.219851	0.446694	0.638123
46.5	0.218509	0.431723	0.644446
46.6	0.218702	0.433121	0.642989
46.7	0.224085	0.440364	0.64116
46.8	0.221802	0.433962	0.633553
46.9	0.228932	0.440442	0.633975
47	0.228024	0.43411	0.633248
47.1	0.231723	0.437257	0.632442
47.2	0.236668	0.436601	0.630982
47.3	0.227977	0.440282	0.631776
47.4	0.224332	0.43796	0.631372
47.5	0.212939	0.441996	0.625454
47.6	0.223528	0.42558	0.622879
47.7	0.22185	0.435568	0.626665
47.8	0.220558	0.434174	0.624702
47.9	0.21206	0.442805	0.621486
48	0.217857	0.433165	0.621336
48.1	0.220146	0.432854	0.620382
48.2	0.225792	0.442321	0.621946
48.3	0.229934	0.442637	0.622916
48.4	0.225914	0.454578	0.628168
48.5	0.225646	0.44604	0.620399
48.6	0.225509	0.438815	0.621984
48.7	0.224391	0.430384	0.616911
48.8	0.223728	0.408062	0.618067
48.9	0.21758	0.402762	0.619587
49	0.225063	0.403899	0.620461
49.1	0.217792	0.398421	0.620773
49.2	0.212209	0.416206	0.622511
49.3	0.220267	0.415276	0.625372
49.4	0.208468	0.415349	0.630851
49.5	0.213803	0.394819	0.631398
49.6	0.216817	0.408373	0.622561
49.7	0.210242	0.419768	0.623466
49.8	0.214233	0.433895	0.62295
49.9	0.21333	0.43045	0.624291
50	0.206663	0.423228	0.625141
50.1	0.212282	0.423589	0.625405
50.2	0.214604	0.422231	0.620516
50.3	0.203375	0.414525	0.625441
50.4	0.210603	0.419764	0.627073
50.5	0.208106	0.428635	0.629531
50.6	0.212412	0.405785	0.631112
50.7	0.222671	0.411117	0.631696
50.8	0.21639	0.406066	0.627196
50.9	0.211262	0.407148	0.622486
51	0.211171	0.404058	0.625563
51.1	0.208005	0.409449	0.628846
51.2	0.208452	0.408839	0.630976
51.3	0.215212	0.413611	0.627535
51.4	0.216312	0.449768	0.630968
51.5	0.216962	0.448927	0.626512
51.6	0.22036	0.456326	0.625844
51.7	0.220438	0.446929	0.62886
51.8	0.222949	0.455407	0.629083
51.9	0.223376	0.453089	0.631129
52	0.224902	0.461231	0.632803
52.1	0.227335	0.462314	0.632626
52.2	0.228264	0.44994	0.626257
52.3	0.225499	0.448633	0.628438
52.4	0.21974	0.442538	0.628847
52.5	0.221142	0.434637	0.62817
52.6	0.221598	0.426819	0.62409
52.7	0.226921	0.436214	0.625623
52.8	0.230034	0.421888	0.629091
52.9	0.228669	0.430963	0.629045
53	0.224516	0.417092	0.624898
53.1	0.217227	0.421089	0.624841
53.2	0.209055	0.419113	0.628072
53.3	0.2114	0.41302	0.62575
53.4	0.210143	0.430993	0.62376
53.5	0.217179	0.432706	0.624565
53.6	0.216416	0.414443	0.62338
53.7	0.215201	0.403185	0.623595
53.8	0.214775	0.413296	0.627479
53.9	0.218009	0.41018	0.629113
54	0.215689	0.396668	0.626884
54.1	0.21369	0.39895	0.628779
54.2	0.20356	0.405943	0.630849
54.3	0.198902	0.401629	0.633694
54.4	0.194128	0.401009	0.625133
54.5	0.195454	0.404138	0.624794
54.6	0.193733	0.398922	0.626638
54.7	0.201132	0.392704	0.624012
54.8	0.200016	0.399244	0.624514
54.9	0.198128	0.406324	0.626756
55	0.200722	0.401608	0.625306
55.1	0.192935	0.390533	0.630156
55.2	0.195548	0.377456	0.630925
55.3	0.195607	0.387781	0.626658
55.4	0.199567	0.385204	0.626128
55.5	0.198934	0.385183	0.626839
55.6	0.196899	0.382658	0.62371
55.7	0.190477	0.376867	0.623429
55.8	0.194974	0.39466	0.622733
55.9	0.204667	0.386412	0.623964
56	0.203694	0.380381	0.621087
56.1	0.208615	0.384711	0.625368
56.2	0.207421	0.378085	0.623718
56.3	0.208767	0.383349	0.621529
56.4	0.201017	0.387388	0.619484
56.5	0.196013	0.376149	0.615536
56.6	0.186508	0.38569	0.614668
56.7	0.191394	0.37414	0.615769
56.8	0.185255	0.378303	0.617294
56.9	0.184319	0.379149	0.618604
57	0.18605	0.375719	0.618606
57.1	0.192646	0.373886	0.611016
57.2	0.195271	0.37013	0.612351
57.3	0.191588	0.378362	0.614561
57.4	0.182067	0.37615	0.612826
57.5	0.189955	0.369909	0.611677
57.6	0.190267	0.376688	0.612657
57.7	0.18863	0.368175	0.61087
57.8	0.190056	0.365003	0.607368
57.9	0.193696	0.358203	0.607338
58	0.190477	0.361323	0.60699
58.1	0.192544	0.362674	0.608294
58.2	0.191886	0.367788	0.60549
58.3	0.194636	0.353812	0.607713
58.4	0.192373	0.34562	0.60808
58.5	0.195457	0.357402	0.606492
58.6	0.197721	0.356383	0.606586
58.7	0.202795	0.348648	0.606822
58.8	0.195194	0.358801	0.604817
58.9	0.194785	0.349838	0.605898
59	0.1983	0.351196	0.606692
59.1	0.204018	0.349373	0.608269
59.2	0.191618	0.35764	0.604424
59.3	0.199397	0.352849	0.606182
59.4	0.200285	0.34659	0.606755
59.5	0.200675	0.343732	0.605
59.6	0.196385	0.342902	0.605992
59.7	0.192601	0.342055	0.605631
59.8	0.190519	0.340138	0.602909
59.9	0.191972	0.344598	0.602764
60	0.192113	0.340534	0.602536
60.1	0.188834	0.34379	0.601363
60.2	0.187376	0.351434	0.602273
60.3	0.180908	0.351079	0.603563
60.4	0.187907	0.347745	0.603669
60.5	0.173449	0.346492	0.603805
60.6	0.172366	0.35604	0.599961
60.7	0.178572	0.359121	0.601738
60.8	0.175789	0.341101	0.595266
60.9	0.170343	0.360415	0.597818
61	0.173626	0.355049	0.597494
61.1	0.17665	0.345334	0.600028
61.2	0.177904	0.351107	0.599648
61.3	0.177012	0.358336	0.602539
61.4	0.175679	0.346194	0.599631
61.5	0.181232	0.352501	0.596243
61.6	0.179938	0.354753	0.592984
61.7	0.178248	0.348479	0.595503
61.8	0.181023	0.36012	0.594277
61.9	0.180346	0.351141	0.59583
62	0.18706	0.341056	0.596496
62.1	0.187614	0.336652	0.593692
62.2	0.182207	0.345994	0.587166
62.3	0.186545	0.342399	0.588534
62.4	0.178991	0.335411	0.591963
62.5	0.181748	0.343392	0.588515
62.6	0.185094	0.343915	0.587924
62.7	0.175905	0.344129	0.592382
62.8	0.175719	0.348239	0.590574
62.9	0.171733	0.346989	0.593375
63	0.17507	0.342886	0.594857
63.1	0.174283	0.351109	0.591872
63.2	0.177885	0.353992	0.597054
63.3	0.17955	0.350656	0.599517
63.4	0.171974	0.348564	0.595651
63.5	0.176902	0.343197	0.597755
63.6	0.166505	0.337785	0.597143
63.7	0.166349	0.348652	0.599758
63.8	0.169682	0.350333	0.59721
63.9	0.173346	0.355679	0.59601
64	0.174769	0.346274	0.59658
64.1	0.167583	0.356235	0.596893
64.2	0.166758	0.349388	0.594326
64.3	0.164953	0.3512	0.592774
64.4	0.171291	0.350188	0.588565
64.5	0.16871	0.344385	0.594782
64.6	0.169586	0.345614	0.599147
64.7	0.162271	0.349054	0.595477
64.8	0.155745	0.344658	0.597363
64.9	0.161407	0.351507	0.593844
65	0.156588	0.350201	0.59544
65.1	0.161005	0.351954	0.593092
65.2	0.161304	0.343224	0.593945
65.3	0.156334	0.35269	0.593061
65.4	0.151993	0.353338	0.593612
65.5	0.160635	0.363043	0.587063
65.6	0.163672	0.357423	0.589909
65.7	0.159254	0.356359	0.590697
65.8	0.161701	0.354923	0.590006
65.9	0.164173	0.338332	0.586008
66	0.164056	0.342521	0.587986
66.1	0.170857	0.340671	0.587886
66.2	0.171707	0.339419	0.58851
66.3	0.172339	0.326207	0.589
66.4	0.170539	0.334027	0.589272
66.5	0.164857	0.339796	0.587835
66.6	0.162452	0.342292	0.588079
66.7	0.167086	0.352366	0.59385
66.8	0.167289	0.34371	0.594058
66.9	0.164694	0.34875	0.589498
67	0.166517	0.335553	0.586759
67.1	0.163626	0.347579	0.587189
67.2	0.164502	0.34701	0.588195
67.3	0.161137	0.331601	0.589087
67.4	0.153592	0.344185	0.587075
67.5	0.155011	0.336748	0.58882
67.6	0.15425	0.340032	0.586467
67.7	0.157085	0.349285	0.583291
67.8	0.157652	0.348107	0.586152
67.9	0.158653	0.34709	0.589475
68	0.159748	0.351788	0.585488
68.1	0.160187	0.365533	0.58513
68.2	0.150644	0.365098	0.585107
68.3	0.152262	0.372139	0.588187
68.4	0.159794	0.359557	0.590006
68.5	0.160033	0.368355	0.595911
68.6	0.156263	0.363317	0.594028
68.7	0.161418	0.364118	0.589307
68.8	0.165966	0.362749	0.587681
68.9	0.161908	0.365266	0.591904
69	0.162966	0.366275	0.589267
69.1	0.156173	0.362222	0.590938
69.2	0.155286	0.365291	0.590464
69.3	0.154461	0.372567	0.595745
69.4	0.155133	0.366354	0.590369
69.5	0.153375	0.383432	0.587246
69.6	0.155349	0.369661	0.58537
69.7	0.1548	0.366874	0.584995
69.8	0.156877	0.365536	0.584431
69.9	0.150971	0.369536	0.586138
70	0.155531	0.370661	0.586044
70.1	0.150893	0.367461	0.587793
70.2	0.151122	0.363666	0.584972
70.3	0.159065	0.362007	0.582734
70.4	0.154301	0.366938	0.586177
70.5	0.146055	0.375782	0.582998
70.6	0.14875	0.375721	0.583142
70.7	0.144227	0.368387	0.582726
70.8	0.143633	0.367914	0.580667
70.9	0.147251	0.36594	0.578611
71	0.149333	0.363562	0.583265
71.1	0.145009	0.365361	0.586413
71.2	0.148232	0.369814	0.585844
71.3	0.147436	0.389011	0.581209
71.4	0.150153	0.386891	0.583341
71.5	0.146647	0.386326	0.581502
71.6	0.147088	0.382677	0.582966
71.7	0.143685	0.381085	0.579187
71.8	0.141357	0.370598	0.577026
71.9	0.141764	0.364823	0.579633
72	0.146551	0.368117	0.580475
72.1	0.144944	0.366843	0.577484
72.2	0.15151	0.366355	0.578083
72.3	0.146705	0.368546	0.581521
72.4	0.144716	0.377158	0.581679
72.5	0.152034	0.383748	0.580608
72.6	0.160587	0.384893	0.577515
72.7	0.155618	0.373502	0.579685
72.8	0.15809	0.360936	0.581997
72.9	0.149034	0.359269	0.581392
73	0.150183	0.364491	0.582089
73.1	0.155316	0.369087	0.582889
73.2	0.157899	0.366677	0.579498
73.3	0.156883	0.369998	0.57696
73.4	0.157062	0.364605	0.576537
73.5	0.158664	0.37292	0.576294
73.6	0.159931	0.378005	0.575489
73.7	0.158156	0.376459	0.570556
73.8	0.149936	0.360394	0.573715
73.9	0.150346	0.353983	0.57482
74	0.153629	0.350118	0.57571
74.1	0.154565	0.354507	0.574561
74.2	0.150293	0.327999	0.573071
74.3	0.149715	0.333801	0.577251
74.4	0.151604	0.338771	0.575072
74.5	0.148283	0.338688	0.576206
74.6	0.154673	0.343867	0.574747
74.7	0.152192	0.331861	0.577138
74.8	0.146993	0.336157	0.574185
74.9	0.151195	0.342121	0.572341
75	0.158769	0.335357	0.572086
75.1	0.15278	0.33585	0.574356
75.2	0.147305	0.335838	0.573116
75.3	0.154067	0.343711	0.569604
75.4	0.145333	0.330087	0.566926
75.5	0.149448	0.34185	0.571435
75.6	0.147502	0.338009	0.568638
75.7	0.149618	0.334753	0.568451
75.8	0.147021	0.344183	0.565796
75.9	0.14872	0.346654	0.567873
76	0.14716	0.344084	0.568616
76.1	0.147276	0.340605	0.566668
76.2	0.146003	0.336546	0.566442
76.3	0.141306	0.324226	0.566849
76.4	0.14358	0.329466	0.564432
76.5	0.147506	0.319839	0.564511
76.6	0.145635	0.31031	0.566102
76.7	0.146003	0.304198	0.561249
76.8	0.145362	0.318709	0.565443
76.9	0.142768	0.316285	0.565102
77	0.151738	0.315402	0.568423
77.1	0.154982	0.307062	0.56787
77.2	0.155857	0.305109	0.570236
77.3	0.147998	0.313479	0.570007
77.4	0.148418	0.320237	0.569519
77.5	0.143246	0.296724	0.566124
77.6	0.138127	0.295571	0.564739
77.7	0.14359	0.309037	0.563371
77.8	0.135055	0.304705	0.562971
77.9	0.134347	0.30654	0.562728
78	0.137529	0.303886	0.563564
78.1	0.140985	0.305	0.565185
78.2	0.139495	0.299156	0.565381
78.3	0.140985	0.304593	0.561478
78.4	0.133336	0.301751	0.5649
78.5	0.129635	0.307538	0.568368
78.6	0.131437	0.308463	0.566692
78.7	0.130694	0.30998	0.566533
78.8	0.138855	0.311915	0.570372
78.9	0.137589	0.323175	0.567541
79	0.135425	0.320322	0.566851
79.1	0.137507	0.313377	0.565221
79.2	0.140812	0.319442	0.564885
79.3	0.143474	0.307733	0.569247
79.4	0.141311	0.318876	0.567376
79.5	0.13967	0.328319	0.563317
79.6	0.138145	0.322736	0.561366
79.7	0.136731	0.324933	0.561953
79.8	0.137488	0.330896	0.560002
79.9	0.136307	0.32919	0.561968
80	0.135001	0.327919	0.56156
80.1	0.139581	0.324472	0.558649
80.2	0.140451	0.316249	0.565018
80.3	0.144991	0.312011	0.565034
80.4	0.139822	0.307654	0.561153
80.5	0.131464	0.306522	0.56273
80.6	0.133427	0.302739	0.560095
80.7	0.129613	0.31084	0.562004
80.8	0.130682	0.300113	0.558327
80.9	0.137521	0.298676	0.560188
81	0.135977	0.307651	0.563469
81.1	0.139076	0.315171	0.561205
81.2	0.140238	0.308858	0.561549
81.3	0.139978	0.308836	0.554911
81.4	0.136457	0.295802	0.556908
81.5	0.135474	0.298889	0.558642
81.6	0.131035	0.304317	0.561236
81.7	0.127106	0.296196	0.560579
81.8	0.130401	0.302767	0.55873
81.9	0.129001	0.304258	0.557825
82	0.125732	0.303493	0.558082
82.1	0.127306	0.298914	0.558723
82.2	0.126004	0.30177	0.55858
82.3	0.131586	0.308921	0.558424
82.4	0.132568	0.298057	0.560411
82.5	0.133068	0.30252	0.561865
82.6	0.130165	0.309805	0.564389
82.7	0.126749	0.313141	0.562253
82.8	0.129987	0.313594	0.564568
82.9	0.134928	0.308206	0.559625
83	0.131489	0.303538	0.557585
83.1	0.127662	0.303543	0.55759
83.2	0.127825	0.312367	0.554299
83.3	0.129778	0.315021	0.556524
83.4	0.125493	0.307752	0.559674
83.5	0.126447	0.304694	0.555678
83.6	0.12667	0.309784	0.55743
83.7	0.128393	0.314627	0.558234
83.8	0.123662	0.313662	0.555497
83.9	0.126345	0.314516	0.55649
84	0.130118	0.312892	0.555336
84.1	0.124429	0.311598	0.556972
84.2	0.124023	0.319068	0.554665
84.3	0.127772	0.324562	0.553185
84.4	0.128941	0.327538	0.551218
84.5	0.124034	0.319722	0.547127
84.6	0.125776	0.313246	0.548433
84.7	0.127374	0.318315	0.550293
84.8	0.120496	0.319495	0.5485
84.9	0.119268	0.314423	0.546736
85	0.123514	0.316023	0.552001
85.1	0.119996	0.318343	0.551584
85.2	0.126425	0.323827	0.551408
85.3	0.125289	0.329187	0.552966
85.4	0.130513	0.324532	0.550897
85.5	0.125923	0.322688	0.552583
85.6	0.123215	0.322981	0.552561
85.7	0.11984	0.311879	0.551748
85.8	0.123489	0.315521	0.552394
85.9	0.118581	0.30804	0.550991
86	0.120334	0.316403	0.549738
86.1	0.121634	0.321649	0.551149
86.2	0.118143	0.31462	0.548817
86.3	0.114885	0.319826	0.546111
86.4	0.116431	0.316688	0.543401
86.5	0.119242	0.312216	0.545777
86.6	0.127484	0.321652	0.546945
86.7	0.125786	0.325902	0.540847
86.8	0.127796	0.312992	0.54374
86.9	0.128599	0.318914	0.54388
87	0.128319	0.312225	0.543035
87.1	0.12807	0.322165	0.543447
87.2	0.124671	0.323225	0.540837
87.3	0.117713	0.330569	0.53855
87.4	0.116722	0.32378	0.538119
87.5	0.124365	0.321671	0.539399
87.6	0.123092	0.310386	0.539765
87.7	0.127545	0.308378	0.538917
87.8	0.123155	0.306868	0.535548
87.9	0.122246	0.304866	0.533632
88	0.123003	0.299976	0.536638
88.1	0.121351	0.303338	0.536777
88.2	0.125279	0.306043	0.53231
88.3	0.128875	0.304268	0.534343
88.4	0.125501	0.302273	0.535116
88.5	0.12743	0.309728	0.534631
88.6	0.122084	0.322881	0.534537
88.7	0.123728	0.318791	0.532193
88.8	0.124186	0.313688	0.533512
88.9	0.120625	0.324194	0.532341
89	0.121068	0.332361	0.529966
89.1	0.120685	0.333928	0.531811
89.2	0.117775	0.332943	0.532927
89.3	0.121456	0.343553	0.533093
89.4	0.118449	0.338997	0.526618
89.5	0.121142	0.336272	0.530693
89.6	0.118324	0.325762	0.527578
89.7	0.127173	0.337778	0.529951
89.8	0.121809	0.337794	0.527942
89.9	0.123903	0.333699	0.52764
90	0.125351	0.331215	0.529118
90.1	0.126367	0.329926	0.527455
90.2	0.126305	0.332485	0.527481
90.3	0.130728	0.323776	0.529038
90.4	0.126912	0.325035	0.52786
90.5	0.127869	0.335427	0.529667
90.6	0.132845	0.330468	0.528993
90.7	0.132346	0.328359	0.530253
90.8	0.130363	0.322676	0.53073
90.9	0.132705	0.331685	0.530111
91	0.125836	0.32619	0.527244
91.1	0.130205	0.323345	0.527898
91.2	0.129457	0.325912	0.531409
91.3	0.126115	0.327716	0.532181
91.4	0.120942	0.332081	0.530303
91.5	0.129802	0.327909	0.531305
91.6	0.125759	0.318084	0.52867
91.7	0.127576	0.320976	0.53304
91.8	0.1246	0.319909	0.532149
91.9	0.126983	0.317884	0.531699
92	0.12347	0.319706	0.527294
92.1	0.127419	0.330088	0.528702
92.2	0.125225	0.341107	0.53033
92.3	0.12606	0.332153	0.528465
92.4	0.123843	0.337631	0.528192
92.5	0.127821	0.334984	0.52799
92.6	0.126337	0.333277	0.531501
92.7	0.124256	0.327022	0.530316
92.8	0.124083	0.322876	0.529564
92.9	0.123186	0.327242	0.531234
93	0.125058	0.321826	0.529608
93.1	0.118263	0.318427	0.526486
93.2	0.119146	0.315433	0.525476
93.3	0.121909	0.316965	0.526314
93.4	0.119138	0.312741	0.526626
93.5	0.124173	0.32755	0.528875
93.6	0.120164	0.325118	0.527433
93.7	0.118034	0.329957	0.528601
93.8	0.118965	0.319459	0.526307
93.9	0.121352	0.317437	0.524704
94	0.118124	0.331626	0.523887
94.1	0.114641	0.335823	0.520878
94.2	0.113785	0.328692	0.5215
94.3	0.110977	0.320423	0.524968
94.4	0.112016	0.323418	0.522308
94.5	0.117555	0.328288	0.523378
94.6	0.115906	0.327069	0.523739
94.7	0.115993	0.323334	0.5257
94.8	0.115375	0.325718	0.524679
94.9	0.113536	0.328422	0.519348
95	0.114309	0.328625	0.519771
95.1	0.111164	0.33209	0.518239
95.2	0.113506	0.332789	0.521272
95.3	0.1092	0.332222	0.52094
95.4	0.114053	0.337783	0.525119
95.5	0.111918	0.333486	0.521666
95.6	0.111833	0.330005	0.521267
95.7	0.108303	0.334691	0.520942
95.8	0.107797	0.318506	0.520731
95.9	0.108137	0.321527	0.521714
96	0.104918	0.32628	0.521634
96.1	0.113973	0.325392	0.520861
96.2	0.114874	0.331261	0.52046
96.3	0.117761	0.325363	0.518155
96.4	0.115818	0.32215	0.51781
96.5	0.117235	0.318203	0.517816
96.6	0.11378	0.319741	0.514193
96.7	0.113329	0.311258	0.514856
96.8	0.112567	0.319691	0.513238
96.9	0.110421	0.325117	0.512593
97	0.112951	0.327174	0.515079
97.1	0.114758	0.325886	0.514533
97.2	0.118093	0.32556	0.513759
97.3	0.116658	0.313755	0.513087
97.4	0.115341	0.317096	0.515123
97.5	0.108944	0.303927	0.515598
97.6	0.110303	0.315307	0.510921
97.7	0.108816	0.31449	0.513775
97.8	0.10601	0.31455	0.511095
97.9	0.105925	0.312637	0.514073
98	0.110365	0.31029	0.512512
98.1	0.109757	0.309582	0.516259
98.2	0.11096	0.306485	0.515449
98.3	0.109781	0.313794	0.515847
98.4	0.113221	0.320466	0.515717
98.5	0.116067	0.316313	0.514494
98.6	0.113701	0.314957	0.512084
98.7	0.114893	0.327058	0.51455
98.8	0.112993	0.323564	0.514617
98.9	0.1078	0.319083	0.515611
99	0.110529	0.318451	0.519747
99.1	0.110493	0.314835	0.519782
99.2	0.106513	0.30901	0.520212
99.3	0.105448	0.313843	0.515512
99.4	0.111708	0.318648	0.519319
99.5	0.109786	0.323296	0.521068
99.6	0.111668	0.316259	0.51911
99.7	0.105279	0.312775	0.517689
99.8	0.106323	0.316365	0.519045
99.9	0.108164	0.321036	0.519099
100	0.112964	0.311418	0.516738
100.1	0.108808	0.314923	0.516297
100.2	0.110007	0.309981	0.515953
100.3	0.111948	0.308938	0.517544
100.4	0.113445	0.311038	0.517983
100.5	0.110029	0.309314	0.516452
100.6	0.110507	0.319523	0.515877
100.7	0.112765	0.313871	0.516459
100.8	0.109846	0.322743	0.516009
100.9	0.10625	0.318838	0.513344
101	0.105498	0.311944	0.512371
101.1	0.108199	0.310297	0.513452
101.2	0.108231	0.306711	0.513266
101.3	0.113153	0.314299	0.513416
101.4	0.112295	0.310246	0.512581
101.5	0.112037	0.31183	0.510799
101.6	0.115335	0.312279	0.512846
101.7	0.113074	0.314525	0.510349
101.8	0.10835	0.307055	0.511759
101.9	0.113496	0.311061	0.508344
102	0.114941	0.316678	0.508528
102.1	0.117086	0.319165	0.507284
102.2	0.113284	0.312267	0.510125
102.3	0.110609	0.310768	0.5107
102.4	0.109707	0.314054	0.506648
102.5	0.110298	0.321198	0.507237
102.6	0.109963	0.315964	0.505454
102.7	0.114785	0.30768	0.507732
102.8	0.111227	0.293249	0.509463
102.9	0.11631	0.300637	0.507151
103	0.120134	0.305457	0.508669
103.1	0.111992	0.313866	0.508854
103.2	0.115215	0.306913	0.513308
103.3	0.111923	0.300837	0.51004
103.4	0.108092	0.303052	0.508691
103.5	0.109501	0.308834	0.506947
103.6	0.107139	0.302588	0.509663
103.7	0.108747	0.305407	0.506354
103.8	0.111703	0.314568	0.507476
103.9	0.112201	0.315985	0.507506
104	0.109605	0.31117	0.506731
104.1	0.10923	0.3138	0.505322
104.2	0.112923	0.314554	0.509135
104.3	0.11295	0.317722	0.509369
104.4	0.112838	0.308614	0.510341
104.5	0.111935	0.312156	0.510551
104.6	0.111455	0.308994	0.511822
104.7	0.111632	0.322882	0.507676
104.8	0.111075	0.320571	0.507577
104.9	0.115075	0.31653	0.508008
105	0.110392	0.311653	0.510208
105.1	0.108213	0.304197	0.508422
105.2	0.115043	0.30377	0.508936
105.3	0.108172	0.298165	0.511016
105.4	0.106062	0.301121	0.50711
105.5	0.109643	0.297412	0.507551
105.6	0.107007	0.29479	0.506222
105.7	0.109172	0.297726	0.510029
105.8	0.107146	0.288881	0.512139
105.9	0.108292	0.293616	0.512796
106	0.110884	0.284593	0.513316
106.1	0.104067	0.285208	0.51279
106.2	0.100801	0.292428	0.510689
106.3	0.101384	0.301055	0.511236
106.4	0.099829	0.291502	0.51281
106.5	0.099362	0.290509	0.51209
106.6	0.102481	0.289103	0.511492
106.7	0.101738	0.289914	0.511923
106.8	0.099955	0.290323	0.514684
106.9	0.10363	0.299891	0.515472
107	0.107648	0.301995	0.517407
107.1	0.105008	0.30203	0.515037
107.2	0.100083	0.29816	0.512061
107.3	0.102985	0.295799	0.511838
107.4	0.101958	0.292251	0.512617
107.5	0.101961	0.289144	0.512216
107.6	0.103407	0.284557	0.512507
107.7	0.10225	0.288146	0.509132
107.8	0.101819	0.286456	0.510102
107.9	0.10598	0.285346	0.510825
108	0.097501	0.288469	0.512947
108.1	0.09752	0.284784	0.512891
108.2	0.0952	0.285722	0.510724
108.3	0.099497	0.281772	0.515302
108.4	0.093387	0.283815	0.514739
108.5	0.092422	0.287509	0.511594
108.6	0.094973	0.290895	0.509635
108.7	0.09411	0.288966	0.508709
108.8	0.091995	0.283844	0.507518
108.9	0.096172	0.285072	0.504741
109	0.095246	0.282429	0.507049
109.1	0.093616	0.279936	0.507347
109.2	0.091525	0.282298	0.502946
109.3	0.091945	0.283712	0.50436
109.4	0.09528	0.283355	0.507292
109.5	0.096279	0.279955	0.51015
109.6	0.095806	0.284887	0.513219
109.7	0.09632	0.279754	0.511494
109.8	0.090685	0.284359	0.511542
109.9	0.088731	0.282827	0.508918
110	0.090933	0.280504	0.508528
110.1	0.087673	0.280565	0.506222
110.2	0.087132	0.280545	0.505643
110.3	0.087886	0.285211	0.508156
110.4	0.085357	0.284749	0.509444
110.5	0.091452	0.279512	0.510138
110.6	0.088682	0.280269	0.511642
110.7	0.091168	0.277215	0.509716
110.8	0.089712	0.271414	0.509529
110.9	0.093015	0.26901	0.508729
111	0.09363	0.263233	0.512389
111.1	0.09502	0.266434	0.510133
111.2	0.092276	0.260758	0.511014
111.3	0.092598	0.260672	0.509952
111.4	0.092788	0.26617	0.508303
111.5	0.094865	0.265239	0.508778
111.6	0.092881	0.265053	0.50953
111.7	0.094147	0.266535	0.510863
111.8	0.093128	0.26511	0.508664
111.9	0.090745	0.265922	0.509641
112	0.094039	0.26982	0.509458
112.1	0.091602	0.273896	0.511015
112.2	0.090775	0.277111	0.511414
112.3	0.093783	0.274327	0.510342
112.4	0.090877	0.273484	0.512214
112.5	0.090299	0.277225	0.512982
112.6	0.09397	0.272693	0.51121
112.7	0.094505	0.280764	0.509324
112.8	0.100139	0.27964	0.51085
112.9	0.097873	0.277766	0.512487
113	0.100627	0.270709	0.514033
113.1	0.101036	0.277655	0.511449
113.2	0.099639	0.268426	0.510192
113.3	0.098019	0.26836	0.509167
113.4	0.094578	0.268348	0.508779
113.5	0.093451	0.268586	0.509297
113.6	0.092335	0.263851	0.508868
113.7	0.0943	0.267539	0.510661
113.8	0.094994	0.262072	0.509721
113.9	0.092882	0.272579	0.511212
114	0.091254	0.26522	0.509159
114.1	0.091933	0.275883	0.510377
114.2	0.091012	0.269931	0.510806
114.3	0.090584	0.271452	0.510951
114.4	0.094287	0.271547	0.512332
114.5	0.092992	0.272298	0.512315
114.6	0.096555	0.271318	0.511858
114.7	0.095441	0.274863	0.508473
114.8	0.094746	0.268926	0.510492
114.9	0.097889	0.272842	0.510423
115	0.09444	0.267444	0.510368
115.1	0.099136	0.269206	0.508311
115.2	0.102094	0.274612	0.509953
115.3	0.099797	0.273839	0.508839
115.4	0.098963	0.274342	0.510137
115.5	0.100642	0.278855	0.510755
115.6	0.097739	0.273812	0.511551
115.7	0.1001	0.277218	0.510987
115.8	0.097302	0.270488	0.511181
115.9	0.097163	0.272541	0.511298
116	0.098604	0.265296	0.5108
116.1	0.092205	0.271794	0.511142
116.2	0.093934	0.267661	0.510803
116.3	0.094156	0.270446	0.509512
116.4	0.096293	0.273004	0.512581
116.5	0.096329	0.27282	0.514215
116.6	0.092103	0.267834	0.517791
116.7	0.089836	0.266392	0.5182
116.8	0.091231	0.263049	0.516068
116.9	0.093356	0.256491	0.516231
117	0.092447	0.262914	0.515283
117.1	0.089853	0.268157	0.517192
117.2	0.088474	0.269587	0.516851
117.3	0.090657	0.265476	0.51555
117.4	0.087992	0.266614	0.515077
117.5	0.088174	0.265858	0.516919
117.6	0.092456	0.268	0.516322
117.7	0.0898	0.258193	0.519266
117.8	0.09338	0.252506	0.51796
117.9	0.091313	0.258958	0.518952
118	0.095053	0.257572	0.51937
118.1	0.10063	0.256889	0.519128
118.2	0.097648	0.247821	0.518757
118.3	0.092452	0.254015	0.515561
118.4	0.095452	0.250109	0.513103
118.5	0.091574	0.254168	0.515552
118.6	0.090484	0.260115	0.514902
118.7	0.08855	0.254961	0.516135
118.8	0.087278	0.256952	0.51291
118.9	0.0894	0.255974	0.513618
119	0.087884	0.250726	0.516353
119.1	0.093313	0.245007	0.516033
119.2	0.093794	0.248728	0.515783
119.3	0.091039	0.24982	0.513364
119.4	0.095791	0.249751	0.513984
119.5	0.095223	0.248426	0.510479
119.6	0.097858	0.250822	0.510322
119.7	0.096209	0.253136	0.512038
119.8	0.09834	0.25715	0.511803
119.9	0.098877	0.252303	0.510456
120	0.096465	0.248217	0.514322
120.1	0.093842	0.250105	0.511393
120.2	0.095854	0.253353	0.510592
120.3	0.095823	0.255645	0.511463
120.4	0.0966	0.247602	0.507945
120.5	0.092732	0.246759	0.508958
120.6	0.09336	0.249776	0.51178
120.7	0.093514	0.249068	0.512829
120.8	0.094939	0.254971	0.511875
120.9	0.095226	0.251611	0.516343
121	0.092897	0.256484	0.516003
121.1	0.094566	0.257158	0.515497
121.2	0.091885	0.251013	0.515409
121.3	0.093903	0.249518	0.514601
121.4	0.093771	0.25425	0.512919
121.5	0.092539	0.252701	0.516002
121.6	0.091603	0.251695	0.512694
121.7	0.09129	0.2357	0.511185
121.8	0.090041	0.245879	0.511755
121.9	0.092676	0.241179	0.51151
122	0.086195	0.245948	0.511143
122.1	0.083698	0.248829	0.507565
122.2	0.085525	0.243645	0.50988
122.3	0.086037	0.254302	0.510834
122.4	0.085289	0.24589	0.511023
122.5	0.084238	0.243829	0.511958
122.6	0.081224	0.236324	0.511889
122.7	0.08291	0.232022	0.512607
122.8	0.079365	0.232032	0.511613
122.9	0.07747	0.239794	0.511995
123	0.083548	0.235878	0.513445
123.1	0.083429	0.241724	0.509514
123.2	0.082052	0.242731	0.50826
123.3	0.086062	0.244474	0.507485
123.4	0.083063	0.243063	0.505159
123.5	0.081902	0.242679	0.507426
123.6	0.083473	0.241966	0.509623
123.7	0.084212	0.248008	0.510904
123.8	0.083495	0.238142	0.509336
123.9	0.08155	0.242384	0.506338
124	0.07926	0.245364	0.50556
124.1	0.079584	0.244211	0.506602
124.2	0.077689	0.241963	0.503033
124.3	0.077333	0.244281	0.5045
124.4	0.075218	0.248891	0.505472
124.5	0.07781	0.248481	0.503302
124.6	0.08128	0.250493	0.502641
124.7	0.081891	0.247103	0.504399
124.8	0.078492	0.237972	0.504628
124.9	0.083411	0.249906	0.503889
125	0.079585	0.244622	0.510573
125.1	0.081292	0.258825	0.505749
125.2	0.074317	0.250829	0.501812
125.3	0.0775	0.258836	0.501159
125.4	0.078373	0.246784	0.501176
125.5	0.079979	0.246726	0.501232
125.6	0.078118	0.241923	0.500078
125.7	0.081776	0.248721	0.498398
125.8	0.083684	0.245592	0.501515
125.9	0.084359	0.256616	0.500777
126	0.087941	0.251604	0.501549
126.1	0.082589	0.255392	0.503752
126.2	0.084019	0.241492	0.502747
126.3	0.081591	0.237538	0.501332
126.4	0.08332	0.237931	0.501584
126.5	0.086353	0.229604	0.502587
126.6	0.085424	0.228658	0.503377
126.7	0.08457	0.235909	0.502675
126.8	0.088198	0.235542	0.502062
126.9	0.087543	0.239665	0.504041
127	0.084755	0.236369	0.505145
127.1	0.083574	0.236304	0.497623
127.2	0.085975	0.237856	0.501513
127.3	0.089495	0.240025	0.500528
127.4	0.086615	0.228798	0.502351
127.5	0.085518	0.229499	0.500673
127.6	0.085038	0.22755	0.50099
127.7	0.088429	0.228053	0.501784
127.8	0.087547	0.230655	0.499941
127.9	0.085504	0.231659	0.497987
128	0.084068	0.229358	0.49685
128.1	0.08132	0.225717	0.499307
128.2	0.081966	0.234391	0.49683
128.3	0.086914	0.237475	0.496149
128.4	0.089027	0.235059	0.497806
128.5	0.090263	0.233567	0.499661
128.6	0.083042	0.237631	0.500695
128.7	0.083849	0.24241	0.498781
128.8	0.084776	0.240349	0.497743
128.9	0.088362	0.234408	0.498924
129	0.082047	0.238438	0.497825
129.1	0.086938	0.236444	0.499283
129.2	0.08827	0.23162	0.497156
129.3	0.088148	0.228837	0.499112
129.4	0.082031	0.220541	0.500195
129.5	0.081449	0.224251	0.500779
129.6	0.086839	0.216058	0.502019
129.7	0.084674	0.222583	0.501296
129.8	0.078946	0.219917	0.501997
129.9	0.085959	0.219903	0.502662
130	0.082401	0.219522	0.502354
130.1	0.08317	0.216636	0.505067
130.2	0.084703	0.21874	0.500235
130.3	0.082774	0.215789	0.501421
130.4	0.085901	0.219091	0.498434
130.5	0.088003	0.217442	0.499666
130.6	0.08646	0.217226	0.500082
130.7	0.08225	0.217721	0.498981
130.8	0.082323	0.224363	0.500308
130.9	0.087247	0.221595	0.500076
131	0.087205	0.216422	0.499306
131.1	0.087599	0.211919	0.499623
131.2	0.088479	0.221729	0.498802
131.3	0.089733	0.218307	0.498826
131.4	0.090924	0.229672	0.496827
131.5	0.091293	0.228236	0.49552
131.6	0.086809	0.232336	0.494635
131.7	0.084762	0.227597	0.493399
131.8	0.083854	0.220287	0.496398
131.9	0.08196	0.222922	0.497342
132	0.081093	0.218266	0.496046
132.1	0.083003	0.216777	0.496221
132.2	0.079872	0.216894	0.495029
132.3	0.08366	0.21379	0.494643
132.4	0.085632	0.218572	0.493935
132.5	0.085375	0.217045	0.495712
132.6	0.087213	0.211228	0.493514
132.7	0.083866	0.208436	0.490554
132.8	0.080874	0.209959	0.491719
132.9	0.078964	0.212433	0.490392
133	0.078834	0.212829	0.489797
133.1	0.075787	0.217507	0.490584
133.2	0.08246	0.212962	0.4923
133.3	0.080222	0.215411	0.489213
133.4	0.082083	0.216662	0.4901
133.5	0.081928	0.215016	0.490365
133.6	0.085899	0.216716	0.489163
133.7	0.083027	0.21406	0.491057
133.8	0.081479	0.218998	0.489948
133.9	0.084542	0.220859	0.490567
134	0.08426	0.213805	0.492203
134.1	0.084286	0.219962	0.489317
134.2	0.079526	0.218811	0.490623
134.3	0.078936	0.219753	0.492225
134.4	0.080506	0.224472	0.490953
134.5	0.084173	0.216792	0.491124
134.6	0.083278	0.218937	0.491203
134.7	0.080886	0.214615	0.490283
134.8	0.085127	0.210698	0.491265
134.9	0.084962	0.211079	0.49121
135	0.081894	0.205534	0.489623
135.1	0.082947	0.203506	0.490187
135.2	0.086017	0.203613	0.487822
135.3	0.087044	0.201233	0.488322
135.4	0.085963	0.20724	0.487758
135.5	0.084826	0.203526	0.485267
135.6	0.083883	0.201832	0.485637
135.7	0.083031	0.195589	0.485938
135.8	0.083211	0.206878	0.485308
135.9	0.084162	0.199052	0.487572
136	0.08398	0.206335	0.484674
136.1	0.084087	0.204159	0.483029
136.2	0.082155	0.200492	0.484315
136.3	0.080074	0.198024	0.483446
136.4	0.079656	0.19787	0.481464
136.5	0.084606	0.199925	0.482524
136.6	0.085471	0.19812	0.484122
136.7	0.088104	0.199983	0.481656
136.8	0.088073	0.207247	0.482269
136.9	0.083274	0.205774	0.482181
137	0.081244	0.20419	0.481547
137.1	0.084038	0.208013	0.483349
137.2	0.082529	0.203824	0.48275
137.3	0.082692	0.204552	0.484539
137.4	0.081959	0.204304	0.48677
137.5	0.081462	0.200835	0.486233
137.6	0.082458	0.20288	0.488369
137.7	0.07848	0.195583	0.485947
137.8	0.084544	0.198321	0.483564
137.9	0.08352	0.202444	0.484075
138	0.083731	0.197693	0.484455
138.1	0.084044	0.200013	0.484523
138.2	0.08417	0.207583	0.48572
138.3	0.082035	0.206935	0.486356
138.4	0.079833	0.203911	0.48757
138.5	0.08086	0.196917	0.485196
138.6	0.08022	0.203934	0.484966
138.7	0.078325	0.203411	0.485049
138.8	0.080921	0.209123	0.482884
138.9	0.082478	0.207468	0.481772
139	0.077829	0.207675	0.484818
139.1	0.077828	0.207311	0.485535
139.2	0.075957	0.211626	0.484065
139.3	0.076411	0.213525	0.48291
139.4	0.076936	0.217236	0.48486
139.5	0.07629	0.214378	0.484051
139.6	0.075525	0.21442	0.485798
139.7	0.081013	0.214266	0.4849
139.8	0.079782	0.208798	0.482951
139.9	0.07436	0.212773	0.482332
140	0.076669	0.210208	0.481878
140.1	0.077799	0.214532	0.483147
140.2	0.075207	0.214632	0.484216
140.3	0.075755	0.204701	0.486153
140.4	0.07698	0.207494	0.484449
140.5	0.076833	0.204491	0.484416
140.6	0.075922	0.212632	0.484503
140.7	0.077125	0.210569	0.484237
140.8	0.076123	0.212241	0.483578
140.9	0.075544	0.207239	0.482589
141	0.074021	0.207385	0.482358
141.1	0.074315	0.204159	0.483124
141.2	0.070202	0.206822	0.481647
141.3	0.0749	0.200916	0.479501
141.4	0.073641	0.206806	0.47964
141.5	0.076644	0.203937	0.479195
141.6	0.078511	0.205827	0.478124
141.7	0.076055	0.19965	0.47806
141.8	0.07996	0.201701	0.478402
141.9	0.081917	0.20234	0.477466
142	0.084095	0.207543	0.477821
142.1	0.084074	0.200603	0.475083
142.2	0.081414	0.204004	0.474518
142.3	0.084012	0.204844	0.474481
142.4	0.084258	0.203386	0.475732
142.5	0.084693	0.198437	0.473866
142.6	0.079742	0.205631	0.475717
142.7	0.07958	0.203475	0.475521
142.8	0.078057	0.205119	0.475312
142.9	0.078964	0.201232	0.475262
143	0.083721	0.198183	0.47486
143.1	0.078166	0.193909	0.473329
143.2	0.076091	0.189197	0.473726
143.3	0.077352	0.195156	0.47094
143.4	0.078978	0.194534	0.472889
143.5	0.079021	0.192954	0.473582
143.6	0.077466	0.195437	0.471127
143.7	0.081236	0.197004	0.472488
143.8	0.080833	0.192063	0.471959
143.9	0.078045	0.199223	0.47135
144	0.082299	0.19221	0.474213
144.1	0.07965	0.192965	0.474062
144.2	0.080762	0.189709	0.473327
144.3	0.079662	0.184324	0.471117
144.4	0.075231	0.184402	0.470881
144.5	0.077973	0.186248	0.473413
144.6	0.079028	0.18993	0.473607
144.7	0.077323	0.198076	0.472486
144.8	0.079416	0.20496	0.472866
144.9	0.076926	0.203559	0.47291
145	0.074875	0.207661	0.471953
145.1	0.075696	0.202567	0.473157
145.2	0.074391	0.208154	0.47303
145.3	0.075311	0.196939	0.47402
145.4	0.078405	0.19934	0.471906
145.5	0.077716	0.201196	0.471689
145.6	0.078094	0.200501	0.473125
145.7	0.078222	0.205022	0.470744
145.8	0.08112	0.200451	0.470515
145.9	0.077516	0.202849	0.469177
146	0.077552	0.200893	0.468243
146.1	0.079244	0.195153	0.470509
146.2	0.07858	0.196841	0.471718
146.3	0.08107	0.198895	0.472501
146.4	0.077856	0.19298	0.470527
146.5	0.080973	0.192361	0.470299
146.6	0.079172	0.195561	0.468752
146.7	0.080281	0.196667	0.468115
146.8	0.081141	0.200954	0.468496
146.9	0.077049	0.198601	0.467221
147	0.078596	0.194067	0.468246
147.1	0.08001	0.190515	0.467394
147.2	0.077396	0.199673	0.466851
147.3	0.081058	0.200016	0.467683
147.4	0.079074	0.191292	0.467566
147.5	0.078739	0.198294	0.465564
147.6	0.078381	0.20165	0.466116
147.7	0.077365	0.200846	0.466857
147.8	0.078601	0.192837	0.465252
147.9	0.074943	0.194409	0.464714
148	0.073696	0.196321	0.464713
148.1	0.074738	0.190027	0.464463
148.2	0.073052	0.194582	0.465299
148.3	0.072623	0.192119	0.462821
148.4	0.068571	0.189817	0.463169
148.5	0.067046	0.191611	0.465232
148.6	0.069587	0.195213	0.464143
148.7	0.072601	0.193929	0.462348
148.8	0.073515	0.191693	0.46083
148.9	0.072377	0.195706	0.463772
149	0.07414	0.195585	0.465011
149.1	0.070828	0.196808	0.466605
149.2	0.066231	0.195212	0.464484
149.3	0.069186	0.1999	0.464523
149.4	0.069696	0.201426	0.463498
149.5	0.069507	0.194132	0.464778
149.6	0.069138	0.199148	0.46677
149.7	0.07339	0.199532	0.466625
149.8	0.073022	0.203921	0.466127
149.9	0.07577	0.203464	0.46538
150	0.07219	0.199133	0.463638
150.1	0.070297	0.195981	0.464506
150.2	0.071692	0.194497	0.463925
150.3	0.07149	0.192484	0.462274
150.4	0.073556	0.189988	0.461889
150.5	0.070766	0.196741	0.460146
150.6	0.064451	0.191396	0.459392
150.7	0.066917	0.191776	0.462632
150.8	0.065716	0.188886	0.459306
150.9	0.064853	0.188275	0.457306
151	0.063106	0.189919	0.456857
151.1	0.062383	0.189075	0.45738
151.2	0.062993	0.194207	0.455971
151.3	0.063453	0.189605	0.458224
151.4	0.067147	0.186979	0.456772
151.5	0.065528	0.188778	0.456695
151.6	0.064336	0.18984	0.45952
151.7	0.06462	0.190652	0.460204
151.8	0.064104	0.191321	0.460164
151.9	0.06492	0.191188	0.461707
152	0.063985	0.190432	0.459248
152.1	0.059124	0.18572	0.460667
152.2	0.059464	0.190195	0.460709
152.3	0.058422	0.186697	0.460609
152.4	0.060149	0.180128	0.458374
152.5	0.060029	0.185356	0.458763
152.6	0.063117	0.181441	0.457956
152.7	0.06424	0.176947	0.459323
152.8	0.062199	0.180825	0.459949
152.9	0.065439	0.18193	0.461687
153	0.063625	0.177492	0.460606
153.1	0.064998	0.176045	0.461025
153.2	0.068257	0.178497	0.460088
153.3	0.064382	0.178358	0.458395
153.4	0.068368	0.178827	0.458681
153.5	0.069751	0.177526	0.458483
153.6	0.068036	0.177997	0.45614
153.7	0.069599	0.179566	0.456304
153.8	0.069157	0.174065	0.457441
153.9	0.066373	0.176619	0.455814
154	0.067714	0.172375	0.456144
154.1	0.063874	0.170234	0.454778
154.2	0.06535	0.179824	0.457009
154.3	0.063868	0.179592	0.456955
154.4	0.068179	0.177912	0.456574
154.5	0.069176	0.180215	0.455344
154.6	0.068884	0.179519	0.456963
154.7	0.065373	0.172968	0.45562
154.8	0.068695	0.178828	0.45704
154.9	0.068277	0.176252	0.457754
155	0.069985	0.177334	0.456903
155.1	0.06732	0.184299	0.456175
155.2	0.065564	0.178004	0.457252
155.3	0.066513	0.174322	0.455516
155.4	0.067792	0.171652	0.455398
155.5	0.061609	0.16675	0.456604
155.6	0.063703	0.167749	0.456089
155.7	0.062711	0.170009	0.457121
155.8	0.068715	0.177916	0.456855
155.9	0.068804	0.176335	0.457098
156	0.06216	0.17818	0.456143
156.1	0.065367	0.178293	0.456887
156.2	0.065973	0.176375	0.456975
156.3	0.065905	0.180168	0.458954
156.4	0.063994	0.174231	0.459539
156.5	0.068451	0.175961	0.459312
156.6	0.06843	0.176626	0.459894
156.7	0.069486	0.175348	0.459563
156.8	0.066882	0.175549	0.460177
156.9	0.064622	0.175711	0.458105
157	0.06244	0.177274	0.458697
157.1	0.063543	0.173082	0.457263
157.2	0.058898	0.172541	0.456867
157.3	0.06064	0.169611	0.458883
157.4	0.057364	0.168741	0.458733
157.5	0.058047	0.167513	0.458336
157.6	0.054488	0.168563	0.456083
157.7	0.053665	0.162172	0.458033
157.8	0.055551	0.163127	0.455156
157.9	0.053107	0.15996	0.454959
158	0.052695	0.163675	0.454613
158.1	0.054262	0.161082	0.45334
158.2	0.055583	0.16697	0.454823
158.3	0.059023	0.167435	0.451855
158.4	0.057865	0.163967	0.453269
158.5	0.059011	0.166741	0.451425
158.6	0.058724	0.170566	0.451094
158.7	0.058298	0.168138	0.450829
158.8	0.056188	0.166963	0.451562
158.9	0.054276	0.165767	0.45154
159	0.055648	0.165405	0.451352
159.1	0.058322	0.16256	0.451958
159.2	0.05715	0.162017	0.452358
159.3	0.062057	0.160868	0.453185
159.4	0.060617	0.164809	0.453406
159.5	0.058427	0.158421	0.453913
159.6	0.060661	0.155443	0.450804
159.7	0.058219	0.16158	0.453353
159.8	0.056125	0.160912	0.450493
159.9	0.05553	0.16075	0.448965
160	0.05761	0.16111	0.450384
160.1	0.057397	0.15965	0.449884
160.2	0.058128	0.161053	0.449914
160.3	0.056965	0.158272	0.450035
160.4	0.055431	0.159398	0.452307
160.5	0.05198	0.161472	0.45307
160.6	0.052819	0.165433	0.453339
160.7	0.052423	0.16277	0.452502
160.8	0.053728	0.162053	0.450994
160.9	0.054235	0.16286	0.451881
161	0.055857	0.163561	0.451304
161.1	0.057713	0.164856	0.450684
161.2	0.054474	0.16863	0.451839
161.3	0.056634	0.161585	0.452254
161.4	0.058542	0.157591	0.451215
161.5	0.0612	0.156033	0.450879
161.6	0.062301	0.158604	0.449428
161.7	0.05813	0.161512	0.448573
161.8	0.057625	0.162379	0.450311
161.9	0.055551	0.161188	0.450185
162	0.055233	0.159248	0.451933
162.1	0.055235	0.156692	0.450451
162.2	0.056228	0.155717	0.449155
162.3	0.057309	0.15619	0.449576
162.4	0.058455	0.153405	0.449305
162.5	0.057107	0.153252	0.450626
162.6	0.056904	0.155941	0.450585
162.7	0.059392	0.152736	0.450044
162.8	0.057308	0.153454	0.449052
162.9	0.054854	0.155367	0.449312
163	0.0561	0.152359	0.449853
163.1	0.053536	0.150411	0.447441
163.2	0.052367	0.153513	0.447691
163.3	0.052399	0.148682	0.447741
163.4	0.054719	0.151476	0.446667
163.5	0.054532	0.146662	0.447939
163.6	0.053735	0.149874	0.449385
163.7	0.055202	0.152292	0.449278
163.8	0.056745	0.151994	0.448931
163.9	0.055292	0.152816	0.448162
164	0.051187	0.150746	0.449161
164.1	0.050788	0.143711	0.44854
164.2	0.051351	0.14061	0.447572
164.3	0.055582	0.142742	0.448766
164.4	0.054009	0.139476	0.447471
164.5	0.056841	0.137834	0.448785
164.6	0.055042	0.139868	0.447932
164.7	0.053894	0.14194	0.44732
164.8	0.057163	0.142869	0.449015
164.9	0.057448	0.145968	0.448357
165	0.055334	0.142383	0.448172
165.1	0.052541	0.143955	0.447186
165.2	0.051305	0.145689	0.446782
165.3	0.051932	0.143146	0.446604
165.4	0.051244	0.138913	0.446532
165.5	0.050963	0.138081	0.445229
165.6	0.051849	0.146474	0.44435
165.7	0.053439	0.147718	0.444788
165.8	0.052923	0.149237	0.443931
165.9	0.05237	0.144272	0.443256
166	0.051495	0.140299	0.444136
166.1	0.049609	0.140984	0.443667
166.2	0.04736	0.141296	0.444662
166.3	0.049085	0.145502	0.44461
166.4	0.049622	0.139538	0.445091
166.5	0.051909	0.143552	0.444413
166.6	0.05096	0.147995	0.444902
166.7	0.051292	0.142576	0.443651
166.8	0.050901	0.150529	0.44556
166.9	0.05118	0.149741	0.443581
167	0.05228	0.14825	0.443019
167.1	0.056076	0.141741	0.441641
167.2	0.056154	0.142851	0.443804
167.3	0.053941	0.146236	0.444633
167.4	0.057781	0.145911	0.44585
167.5	0.056324	0.147202	0.443289
167.6	0.053789	0.143101	0.443597
167.7	0.05668	0.146356	0.443969
167.8	0.054668	0.15235	0.444405
167.9	0.054295	0.146593	0.443507
168	0.054204	0.148243	0.444389
168.1	0.055485	0.144393	0.444671
168.2	0.056941	0.139523	0.443118
168.3	0.057548	0.144595	0.44226
168.4	0.057673	0.146606	0.444524
168.5	0.058687	0.144698	0.444724
168.6	0.058542	0.149965	0.44181
168.7	0.058564	0.147429	0.443872
168.8	0.057438	0.145359	0.443372
168.9	0.054875	0.143282	0.444317
169	0.059118	0.146396	0.4445
169.1	0.05782	0.147165	0.442424
169.2	0.057869	0.14778	0.4423
169.3	0.059105	0.150155	0.443476
169.4	0.059598	0.148661	0.44431
169.5	0.060215	0.155528	0.442208
169.6	0.05752	0.154615	0.440219
169.7	0.057366	0.153279	0.441328
169.8	0.057405	0.156675	0.439909
169.9	0.05755	0.153207	0.439264
170	0.057724	0.15153	0.43877
170.1	0.058106	0.15235	0.44108
170.2	0.06134	0.152277	0.44157
170.3	0.057544	0.155589	0.440414
170.4	0.057518	0.147122	0.438536
170.5	0.057307	0.149968	0.437751
170.6	0.058273	0.153937	0.438458
170.7	0.059071	0.148931	0.436953
170.8	0.058	0.156456	0.437391
170.9	0.059748	0.157971	0.434523
171	0.057499	0.153785	0.436019
171.1	0.055395	0.15651	0.432489
171.2	0.056105	0.151753	0.435102
171.3	0.061651	0.146621	0.435262
171.4	0.062703	0.144107	0.435095
171.5	0.06415	0.143358	0.434303
171.6	0.063382	0.14882	0.433682
171.7	0.064185	0.155797	0.434462
171.8	0.064984	0.153589	0.435605
171.9	0.068534	0.149483	0.433982
172	0.069059	0.149276	0.433096
172.1	0.065554	0.149729	0.43223
172.2	0.063617	0.150599	0.433858
172.3	0.067159	0.151338	0.43516
172.4	0.066748	0.149026	0.436247
172.5	0.065758	0.147344	0.436798
172.6	0.065963	0.151855	0.434681
172.7	0.065501	0.148569	0.434335
172.8	0.067988	0.156236	0.435533
172.9	0.07375	0.146967	0.437209
173	0.071185	0.143295	0.437926
173.1	0.069551	0.146467	0.434626
173.2	0.069525	0.146598	0.435199
173.3	0.071307	0.148964	0.435166
173.4	0.069246	0.146115	0.434758
173.5	0.069815	0.154415	0.436218
173.6	0.070495	0.149548	0.43706
173.7	0.072071	0.149179	0.435782
173.8	0.068125	0.146552	0.435887
173.9	0.072872	0.147006	0.43649
174	0.067725	0.144132	0.435125
174.1	0.06874	0.145035	0.436308
174.2	0.066164	0.145633	0.437746
174.3	0.065434	0.14591	0.43788
174.4	0.065239	0.144407	0.435928
174.5	0.067411	0.142378	0.435113
174.6	0.071455	0.144695	0.436101
174.7	0.070864	0.142626	0.432834
174.8	0.070659	0.149165	0.433599
174.9	0.071143	0.14665	0.433334
175	0.070703	0.141543	0.435394
175.1	0.07086	0.144697	0.435945
175.2	0.075061	0.141629	0.435139
175.3	0.074895	0.14143	0.43365
175.4	0.076171	0.138871	0.434558
175.5	0.072543	0.142885	0.432952
175.6	0.073538	0.137193	0.433539
175.7	0.068254	0.141457	0.433804
175.8	0.069245	0.143562	0.432117
175.9	0.068685	0.14158	0.433026
176	0.069094	0.145809	0.431554
176.1	0.068126	0.146337	0.433044
176.2	0.07178	0.142185	0.431749
176.3	0.070629	0.142479	0.433252
176.4	0.07319	0.140689	0.431645
176.5	0.071127	0.14378	0.431807
176.6	0.068597	0.143523	0.431308
176.7	0.071464	0.141728	0.431153
176.8	0.0701	0.146498	0.432164
176.9	0.069337	0.146655	0.432544
177	0.071325	0.1466	0.432177
177.1	0.071655	0.142122	0.431633
177.2	0.072092	0.149164	0.431692
177.3	0.072029	0.147418	0.434349
177.4	0.068443	0.151981	0.433861
177.5	0.067875	0.153158	0.433017
177.6	0.070623	0.150286	0.430073
177.7	0.06606	0.150885	0.429028
177.8	0.068461	0.151603	0.431253
177.9	0.068014	0.154886	0.429311
178	0.071224	0.150835	0.429927
178.1	0.071597	0.148747	0.428189
178.2	0.070188	0.15607	0.42997
178.3	0.068514	0.151258	0.428629
178.4	0.070457	0.150105	0.42674
178.5	0.069983	0.154556	0.428251
178.6	0.067765	0.154076	0.426266
178.7	0.064568	0.149704	0.427877
178.8	0.059953	0.152416	0.426155
178.9	0.063733	0.15083	0.425979
179	0.062694	0.146727	0.428953
179.1	0.069392	0.147887	0.429513
179.2	0.069498	0.151784	0.42802
179.3	0.065567	0.150198	0.426197
179.4	0.065405	0.151359	0.426
179.5	0.066858	0.149469	0.42609
179.6	0.065041	0.151152	0.425649
179.7	0.063742	0.144951	0.424955
179.8	0.065346	0.148068	0.425014
179.9	0.069148	0.146633	0.425952
180	0.066761	0.145491	0.425848
180.1	0.065823	0.148127	0.426419
180.2	0.068445	0.14964	0.426271
180.3	0.071959	0.147711	0.426268
180.4	0.068847	0.150051	0.425376
180.5	0.067912	0.149239	0.424627
180.6	0.068252	0.147787	0.426856
180.7	0.066014	0.149328	0.426201
180.8	0.065031	0.148563	0.423347
180.9	0.065281	0.154987	0.425904
181	0.066545	0.156117	0.427937
181.1	0.070869	0.151845	0.425957
181.2	0.067663	0.150623	0.425564
181.3	0.069103	0.155919	0.425469
181.4	0.069694	0.158026	0.423038
181.5	0.069879	0.15575	0.425662
181.6	0.069559	0.153664	0.42852
181.7	0.071475	0.150642	0.42502
181.8	0.07358	0.149093	0.4249
181.9	0.072937	0.149371	0.425913
182	0.072042	0.151345	0.424744
182.1	0.069714	0.148285	0.423969
182.2	0.069177	0.149817	0.424528
182.3	0.06813	0.147505	0.425036
182.4	0.067997	0.147648	0.424192
182.5	0.066746	0.147213	0.425806
182.6	0.066822	0.150596	0.426546
182.7	0.067352	0.145029	0.428779
182.8	0.067877	0.145477	0.429998
182.9	0.068208	0.147295	0.428297
183	0.071187	0.150483	0.428003
183.1	0.071319	0.147729	0.427865
183.2	0.070306	0.148016	0.428409
183.3	0.069258	0.153321	0.428937
183.4	0.066023	0.155602	0.430014
183.5	0.064868	0.158355	0.430033
183.6	0.066597	0.159086	0.428773
183.7	0.067069	0.159799	0.428727
183.8	0.066963	0.158164	0.425998
183.9	0.072597	0.154665	0.427322
184	0.070579	0.156737	0.427955
184.1	0.067868	0.161927	0.426932
184.2	0.067752	0.158567	0.427075
184.3	0.068429	0.160682	0.426056
184.4	0.068339	0.157452	0.424401
184.5	0.067608	0.156452	0.424491
184.6	0.069659	0.155645	0.425414
184.7	0.068496	0.153828	0.425207
184.8	0.067784	0.152452	0.424465
184.9	0.06653	0.157131	0.424654
185	0.065863	0.155153	0.42352
185.1	0.066112	0.157103	0.423614
185.2	0.067165	0.157129	0.423479
185.3	0.066614	0.152966	0.422589
185.4	0.066603	0.152563	0.422349
185.5	0.065404	0.15175	0.424249
185.6	0.065828	0.152715	0.422958
185.7	0.066734	0.153552	0.424383
185.8	0.067174	0.152061	0.42165
185.9	0.062781	0.153073	0.422175
186	0.058797	0.15062	0.422551
186.1	0.060015	0.154545	0.423234
186.2	0.062597	0.153127	0.423424
186.3	0.063084	0.158906	0.423085
186.4	0.062459	0.157077	0.42314
186.5	0.06337	0.160226	0.423
186.6	0.065337	0.160117	0.4235
186.7	0.06037	0.155353	0.42481
186.8	0.063858	0.15691	0.424561
186.9	0.061655	0.146568	0.424797
187	0.065947	0.150083	0.422223
187.1	0.067106	0.153129	0.426279
187.2	0.067753	0.155895	0.424592
187.3	0.067101	0.15322	0.424894
187.4	0.063367	0.154099	0.423598
187.5	0.066029	0.155582	0.425264
187.6	0.062227	0.154199	0.424987
187.7	0.063018	0.151649	0.425909
187.8	0.064394	0.151105	0.423803
187.9	0.06913	0.148364	0.423879
188	0.067948	0.149308	0.42518
188.1	0.070654	0.144458	0.423951
188.2	0.073496	0.148367	0.422907
188.3	0.075038	0.144637	0.422849
188.4	0.073971	0.147808	0.421724
188.5	0.071149	0.148383	0.422201
188.6	0.069851	0.144114	0.421707
188.7	0.068048	0.148767	0.422233
188.8	0.073615	0.149333	0.422495
188.9	0.069687	0.145767	0.424016
189	0.067971	0.146491	0.423474
189.1	0.068036	0.140336	0.424358
189.2	0.068155	0.144135	0.426008
189.3	0.069637	0.145973	0.425442
189.4	0.072004	0.147708	0.426372
189.5	0.074387	0.147155	0.425392
189.6	0.074533	0.144419	0.425843
189.7	0.073208	0.147994	0.42537
189.8	0.07546	0.14621	0.424976
189.9	0.072446	0.153495	0.424394
190	0.073472	0.15389	0.423142
190.1	0.074206	0.153511	0.422776
190.2	0.072403	0.154454	0.424755
190.3	0.074261	0.153981	0.423558
190.4	0.070346	0.150084	0.424824
190.5	0.069934	0.150231	0.424308
190.6	0.067071	0.153899	0.424237
190.7	0.065818	0.159607	0.423998
190.8	0.063965	0.158391	0.424561
190.9	0.063408	0.155124	0.42476
191	0.064067	0.156581	0.423527
191.1	0.066	0.156113	0.423743
191.2	0.066441	0.156123	0.421877
191.3	0.0652	0.156589	0.421446
191.4	0.064197	0.153475	0.420538
191.5	0.064092	0.154631	0.422149
191.6	0.063957	0.151662	0.422481
191.7	0.062254	0.154835	0.421689
191.8	0.064956	0.153635	0.421101
191.9	0.06604	0.149301	0.420461
192	0.065354	0.148059	0.421684
192.1	0.067058	0.148018	0.421155
192.2	0.063576	0.149863	0.420392
192.3	0.067303	0.155291	0.418978
192.4	0.067538	0.155032	0.420401
192.5	0.065985	0.15129	0.42019
192.6	0.06794	0.149441	0.419765
192.7	0.069105	0.151024	0.419803
192.8	0.069077	0.153556	0.420579
192.9	0.07294	0.15126	0.419258
193	0.071151	0.150703	0.420536
193.1	0.070728	0.152959	0.419129
193.2	0.071568	0.154157	0.417812
193.3	0.068637	0.148858	0.418817
193.4	0.066546	0.145257	0.419206
193.5	0.066472	0.150562	0.419238
193.6	0.064505	0.145416	0.42161
193.7	0.066641	0.151813	0.419711
193.8	0.067126	0.148594	0.417723
193.9	0.063535	0.158029	0.416555
194	0.064011	0.153589	0.417979
194.1	0.062421	0.151152	0.417448
194.2	0.063445	0.150022	0.417523
194.3	0.065125	0.146405	0.416044
194.4	0.061022	0.143884	0.416457
194.5	0.065571	0.143216	0.417129
194.6	0.067956	0.149035	0.416787
194.7	0.06714	0.147368	0.41967
194.8	0.067872	0.152469	0.419757
194.9	0.066834	0.153853	0.418474
195	0.063932	0.154305	0.418352
195.1	0.065966	0.151985	0.418707
195.2	0.066777	0.149943	0.420342
195.3	0.067479	0.1504	0.420913
195.4	0.066472	0.154629	0.421318
195.5	0.064469	0.154207	0.421833
195.6	0.067964	0.15344	0.420114
195.7	0.065516	0.150533	0.420026
195.8	0.068314	0.152224	0.418019
195.9	0.066181	0.148935	0.418235
196	0.063595	0.147803	0.417724
196.1	0.064131	0.142216	0.420113
196.2	0.063633	0.141509	0.420173
196.3	0.070533	0.148471	0.419864
196.4	0.066482	0.14373	0.420127
196.5	0.064185	0.142781	0.41896
196.6	0.064981	0.146282	0.419529
196.7	0.064148	0.151501	0.418889
196.8	0.063738	0.14968	0.419309
196.9	0.06084	0.150885	0.418513
197	0.059253	0.147714	0.419738
197.1	0.058692	0.150573	0.420027
197.2	0.059444	0.146165	0.418291
197.3	0.058657	0.144518	0.417171
197.4	0.063128	0.146774	0.417047
197.5	0.061571	0.148753	0.417862
197.6	0.059122	0.148776	0.417296
197.7	0.057415	0.146385	0.416659
197.8	0.060018	0.145627	0.41826
197.9	0.058816	0.14946	0.416996
198	0.060909	0.147901	0.416737
198.1	0.058749	0.148761	0.417991
198.2	0.056406	0.146145	0.41563
198.3	0.059465	0.144962	0.416401
198.4	0.060944	0.150227	0.415506
198.5	0.058906	0.148483	0.413813
198.6	0.060297	0.148072	0.411771
198.7	0.061161	0.149288	0.413239
198.8	0.061019	0.148364	0.413482
198.9	0.0584	0.144801	0.416003
199	0.062318	0.142301	0.415831
199.1	0.059662	0.14383	0.414822
199.2	0.060883	0.146588	0.414655
199.3	0.062207	0.14683	0.413049
199.4	0.061495	0.149226	0.413664
199.5	0.058255	0.151482	0.414557
199.6	0.057264	0.149718	0.416117
199.7	0.057211	0.151979	0.418234
199.8	0.059309	0.15294	0.416399
[truncated: 8,002 more rows]

## Sheet: Fig. 2e
r	r2Gs(t,r) -1ps (crystal)	r2Gs(t,r) -2ps (crystal)	r2Gs(t,r) -3ps (crystal)	r2Gs(t,r) -4ps (crystal)	r2Gs(t,r) -5ps (crystal)	r2Gs(t,r) -6ps (crystal)	r2Gs(t,r) -7ps (crystal)	r2Gs(t,r) -8ps (crystal)	r2Gs(t,r) -9ps (crystal)	r2Gs(t,r) -10ps (crystal)	glass	glass	glass	glass	glass	glass	glass	glass	glass	glass	glass-ceramic	glass-ceramic	glass-ceramic	glass-ceramic	glass-ceramic	glass-ceramic	glass-ceramic	glass-ceramic	glass-ceramic	glass-ceramic
0.1	0.0238715	0.0347222	0.0325521	0.0217014	0.0195312	0.0173611	0.0130208	0.00868056	0.0108507	0.0130208	0.0802951	0.0564236	0.0434028	0.0325521	0.0542535	0.0412326	0.0108507	0.0282118	0.0260417	0.0173611	0.0403439	0.022619	0.0239418	0.0289683	0.0265873	0.0251323	0.0150794	0.0167989	0.0123016	0.0138889
0.3	0.186632	0.15191	0.175781	0.123698	0.134549	0.117188	0.0998264	0.0889757	0.0542535	0.0911458	0.342882	0.245226	0.258247	0.262587	0.186632	0.190972	0.14974	0.167101	0.16059	0.128038	0.247619	0.163624	0.160582	0.181217	0.171561	0.157804	0.109524	0.0939153	0.10119	0.0830688
0.5	0.442708	0.353733	0.301649	0.275608	0.31467	0.245226	0.221354	0.217014	0.193142	0.193142	0.770399	0.568576	0.564236	0.505642	0.444878	0.364583	0.338542	0.349392	0.338542	0.30599	0.52963	0.379762	0.363095	0.386508	0.38545	0.33373	0.258995	0.226323	0.219444	0.193519
0.7	0.592448	0.483941	0.453559	0.425347	0.355903	0.366753	0.347222	0.282118	0.282118	0.253906	0.898438	0.77474	0.62066	0.661892	0.598958	0.518663	0.525174	0.496962	0.507812	0.416667	0.714947	0.542196	0.542725	0.548942	0.544312	0.470767	0.392328	0.354365	0.352646	0.302116
0.9	0.670573	0.598958	0.507812	0.512153	0.507812	0.440538	0.407986	0.347222	0.345052	0.3125	0.726997	0.729167	0.759549	0.659722	0.661892	0.588108	0.542535	0.546875	0.527344	0.453559	0.770106	0.655291	0.620635	0.641931	0.629233	0.559656	0.490741	0.432804	0.423016	0.403571
1.1	0.640191	0.551215	0.551215	0.481771	0.407986	0.381944	0.403646	0.373264	0.301649	0.334201	0.598958	0.674913	0.644531	0.592448	0.557726	0.553385	0.520833	0.529514	0.434028	0.512153	0.699471	0.638624	0.627381	0.614021	0.590212	0.556217	0.504365	0.484524	0.469444	0.435714
1.3	0.538194	0.490451	0.425347	0.414497	0.423177	0.379774	0.377604	0.368924	0.299479	0.295139	0.46441	0.551215	0.460069	0.455729	0.447049	0.455729	0.486111	0.47092	0.457899	0.46658	0.571164	0.587963	0.539418	0.543386	0.528042	0.52328	0.497884	0.456481	0.440079	0.440344
1.5	0.412326	0.401476	0.412326	0.353733	0.301649	0.345052	0.290799	0.30599	0.275608	0.232205	0.353733	0.358073	0.360243	0.371094	0.401476	0.397135	0.388455	0.325521	0.360243	0.329861	0.444312	0.479894	0.469841	0.448413	0.44127	0.440873	0.44881	0.432407	0.419709	0.404762
1.7	0.371094	0.345052	0.323351	0.299479	0.266927	0.286458	0.275608	0.214844	0.290799	0.236545	0.208333	0.243056	0.292969	0.290799	0.284288	0.271267	0.327691	0.269097	0.286458	0.256076	0.317196	0.38664	0.373148	0.34709	0.330688	0.362698	0.390608	0.381481	0.359127	0.378439
1.9	0.266927	0.286458	0.282118	0.266927	0.238715	0.232205	0.210503	0.199653	0.182292	0.177951	0.138889	0.201823	0.169271	0.203993	0.238715	0.275608	0.236545	0.199653	0.201823	0.245226	0.213095	0.296561	0.303042	0.266931	0.265212	0.284127	0.323545	0.335979	0.325529	0.343386
2.1	0.195312	0.190972	0.245226	0.256076	0.238715	0.180122	0.173611	0.173611	0.214844	0.171441	0.130208	0.145399	0.130208	0.145399	0.173611	0.184462	0.210503	0.190972	0.164931	0.203993	0.151455	0.231085	0.232672	0.208598	0.212434	0.237831	0.260317	0.282011	0.281878	0.284656
2.3	0.164931	0.225694	0.175781	0.177951	0.182292	0.15842	0.167101	0.167101	0.180122	0.130208	0.0911458	0.0889757	0.143229	0.134549	0.15625	0.16059	0.130208	0.15842	0.182292	0.167101	0.100132	0.159656	0.170238	0.166005	0.161376	0.185714	0.21455	0.242989	0.239947	0.249339
2.5	0.0802951	0.15625	0.147569	0.177951	0.15191	0.145399	0.171441	0.193142	0.15191	0.128038	0.0499132	0.0651042	0.0998264	0.093316	0.110677	0.14974	0.119358	0.147569	0.136719	0.15191	0.062963	0.124339	0.13254	0.124735	0.135582	0.144841	0.179101	0.193783	0.200661	0.206746
2.7	0.0889757	0.108507	0.117187	0.145399	0.123698	0.171441	0.134549	0.123698	0.143229	0.132378	0.0390625	0.078125	0.104167	0.106337	0.108507	0.132378	0.125868	0.132378	0.130208	0.121528	0.0406085	0.0910053	0.0951058	0.0956349	0.105026	0.119577	0.144577	0.16627	0.172354	0.166931
2.9	0.0651042	0.0889757	0.0998264	0.106337	0.112847	0.121528	0.117188	0.134549	0.128038	0.106337	0.0282118	0.0499132	0.0477431	0.0911458	0.093316	0.106337	0.138889	0.106337	0.0954861	0.117188	0.0301587	0.068254	0.0825397	0.0833333	0.0784392	0.0970899	0.11455	0.133201	0.138095	0.15463
3.1	0.0607639	0.0564236	0.121528	0.104167	0.115017	0.121528	0.125868	0.132378	0.110677	0.106337	0.0217014	0.0390625	0.0651042	0.0694444	0.0824653	0.0911458	0.108507	0.119358	0.110677	0.138889	0.0234127	0.0466931	0.062037	0.0634921	0.0664021	0.0787037	0.100132	0.115079	0.116534	0.12328
3.3	0.0564236	0.0737847	0.0802951	0.104167	0.112847	0.112847	0.108507	0.115017	0.147569	0.145399	0.0173611	0.0325521	0.0434028	0.0477431	0.0651042	0.0759549	0.0846354	0.0976562	0.093316	0.141059	0.0133598	0.0330688	0.0452381	0.0468254	0.0572751	0.0664021	0.0895503	0.0958995	0.108995	0.110847
3.5	0.0368924	0.0672743	0.0824653	0.093316	0.108507	0.106337	0.101997	0.115017	0.106337	0.164931	0.0130208	0.0303819	0.0477431	0.0542535	0.0585938	0.0954861	0.0824653	0.0759549	0.130208	0.104167	0.00952381	0.0243386	0.0374339	0.0383598	0.0478836	0.0621693	0.0730159	0.0874339	0.0888889	0.0981481
3.7	0.0217014	0.0651042	0.0455729	0.093316	0.106337	0.0911458	0.134549	0.128038	0.141059	0.115017	0.00651042	0.015191	0.0217014	0.0282118	0.0564236	0.0455729	0.0607639	0.0954861	0.101997	0.0889757	0.00634921	0.0186508	0.027381	0.0347884	0.0390212	0.0502646	0.0686508	0.0706349	0.0763228	0.0869048
3.9	0.015191	0.0412326	0.0846354	0.0672743	0.110677	0.136719	0.117188	0.145399	0.121528	0.171441	0.00217014	0.00868056	0.0303819	0.0477431	0.0412326	0.0520833	0.0694444	0.0846354	0.078125	0.078125	0.00515873	0.0138889	0.0198413	0.0253968	0.0308201	0.0407407	0.0571429	0.0609788	0.0671958	0.0753968
4.1	0.0195312	0.0607639	0.0520833	0.0737847	0.110677	0.101997	0.0868056	0.141059	0.164931	0.171441	0.00217014	0.015191	0.0130208	0.0303819	0.0282118	0.0542535	0.0651042	0.0694444	0.0694444	0.0585937	0.0026455	0.00899471	0.0153439	0.0215608	0.0310847	0.0383598	0.0429894	0.0556878	0.0592593	0.0652116
4.3	0.00651042	0.0238715	0.0564236	0.0737847	0.0737847	0.0889757	0.147569	0.128038	0.117187	0.15408	0.00434028	0.0130208	0.0195312	0.0368924	0.0303819	0.0347222	0.0651042	0.0434028	0.0564236	0.0846354	0.00238095	0.00674603	0.0124339	0.0177249	0.026455	0.0306878	0.0400794	0.048545	0.0522487	0.057672
4.5	0.0130208	0.0412326	0.0477431	0.0477431	0.0868056	0.0846354	0.115017	0.0976562	0.130208	0.130208	0.00651042	0.00434028	0.0173611	0.015191	0.0238715	0.0325521	0.0434028	0.0542535	0.0672743	0.0651042	0.00119048	0.00529101	0.00767196	0.0125661	0.0174603	0.0223545	0.0298942	0.0398148	0.0498677	0.0496032
4.7	0.00651042	0.015191	0.0434028	0.0672743	0.0651042	0.101997	0.093316	0.101997	0.119358	0.115017	0	0.00434028	0.0130208	0.0130208	0.015191	0.0303819	0.0303819	0.0499132	0.0520833	0.0520833	0.00132275	0.0037037	0.00820106	0.0108466	0.0164021	0.0228836	0.0306878	0.0351852	0.0376984	0.044709
4.9	0.0108507	0.0195312	0.0260417	0.0585938	0.0846354	0.0759549	0.0998264	0.0759549	0.104167	0.134549	0.00217014	0.00651042	0.0108507	0.00868056	0.0260417	0.0173611	0.0303819	0.0542535	0.0499132	0.0651042	0.000661376	0.00291005	0.00436508	0.00886243	0.0137566	0.019709	0.0256614	0.0267196	0.0322751	0.0384921
5.1	0.00217014	0.0217014	0.0173611	0.0347222	0.0477431	0.0802951	0.0585937	0.0759549	0.0911458	0.0954861	0.00217014	0	0.00217014	0.0108507	0.0130208	0.0195312	0.00868056	0.0347222	0.0434028	0.0499132	0.000396825	0.00291005	0.00515873	0.00780423	0.00833333	0.0121693	0.0181217	0.0232804	0.028836	0.0337302
5.3	0.00434028	0.0108507	0.0303819	0.0368924	0.0412326	0.0564236	0.0477431	0.078125	0.0759549	0.093316	0	0	0.00434028	0.0130208	0.0217014	0.0108507	0.0238715	0.015191	0.0130208	0.0260417	0.00026455	0.000793651	0.00542328	0.00502646	0.0100529	0.0109788	0.0152116	0.0189153	0.021164	0.0267196
5.5	0.00434028	0.00868056	0.0108507	0.0282118	0.0282118	0.0347222	0.0455729	0.0716146	0.0672743	0.0520833	0	0	0.00434028	0	0.00434028	0.00868056	0.0195312	0.0173611	0.0238715	0.0412326	0.000132275	0.00119048	0.00291005	0.00383598	0.00661376	0.00687831	0.0108466	0.0174603	0.0174603	0.0205026
5.7	0.00217014	0.00217014	0.00651042	0.0130208	0.0238715	0.0455729	0.0303819	0.0651042	0.0607639	0.0759549	0	0	0.00217014	0.00651042	0.00434028	0.015191	0.00651042	0.0108507	0.00651042	0.0173611	0	0.0010582	0.00238095	0.0031746	0.00343915	0.00727513	0.00952381	0.0142857	0.0166667	0.0174603
5.9	0	0.00434028	0.0130208	0.015191	0.0325521	0.0303819	0.0412326	0.0477431	0.0499132	0.0542535	0	0	0.00434028	0.00651042	0.00217014	0.00651042	0.00651042	0.0108507	0.015191	0.0238715	0	0.0010582	0.00132275	0.00277778	0.00383598	0.00608466	0.00648148	0.00939153	0.00978836	0.0171958
6.1	0	0.00217014	0.00651042	0.00217014	0.0173611	0.0217014	0.0520833	0.0434028	0.0325521	0.0672743	0	0	0.00217014	0	0.00434028	0.00217014	0.00868056	0.00651042	0.0238715	0.00651042	0	0.000132275	0.0015873	0.00224868	0.00251323	0.00595238	0.00714286	0.00753968	0.0137566	0.0117725
6.3	0	0.00868056	0.00651042	0.00868056	0.0173611	0.0347222	0.0325521	0.0325521	0.0455729	0.0282118	0	0	0	0	0.00217014	0.00434028	0.00651042	0.00217014	0.00434028	0.00434028	0	0.000396825	0.000793651	0.0015873	0.00277778	0.0037037	0.00621693	0.00648148	0.00833333	0.00925926
6.5	0	0	0	0.0130208	0.00217014	0.0173611	0.0238715	0.0390625	0.0390625	0.0303819	0	0	0	0.00217014	0	0.00434028	0	0.00434028	0.00868056	0.0108507	0	0.000396825	0.000661376	0.0015873	0.00185185	0.00291005	0.0042328	0.00436508	0.00727513	0.00859788
6.7	0	0.00217014	0.00217014	0.00651042	0	0.0108507	0.0282118	0.0195312	0.0368924	0.0217014	0	0	0	0	0.00217014	0.00217014	0.00651042	0.00434028	0.00217014	0.015191	0	0	0.000925926	0.00198413	0.0015873	0.0021164	0.00410053	0.00449735	0.00515873	0.00873016
6.9	0	0.00217014	0.00217014	0.00217014	0.0108507	0.00868056	0.0238715	0.0217014	0.0303819	0.0347222	0	0	0	0	0	0	0.00217014	0.00434028	0.00868056	0	0	0.000132275	0.000132275	0.00119048	0.0021164	0.00224868	0.00304233	0.00621693	0.00489418	0.00582011
7.1	0	0.00217014	0	0.00217014	0.00217014	0.0108507	0.0108507	0.015191	0.0130208	0.0238715	0	0	0	0.00217014	0	0.00217014	0.00434028	0.00217014	0.00217014	0.00434028	0	0.000132275	0.000529101	0.000925926	0.00119048	0.00238095	0.00291005	0.00410053	0.00383598	0.00449735
7.3	0	0.00217014	0.00434028	0.00434028	0.00217014	0.00434028	0.00868056	0.015191	0.0303819	0.0303819	0	0	0	0	0	0	0.00434028	0.00434028	0.00434028	0.00217014	0	0	0.000396825	0.000396825	0.000925926	0.00145503	0.00224868	0.00304233	0.00515873	0.00661376
7.5	0	0	0.00217014	0.00434028	0.00434028	0.00434028	0.015191	0.015191	0.0108507	0.0195312	0	0	0	0	0	0	0.00217014	0.00217014	0	0.00217014	0	0	0.000396825	0.000132275	0.000396825	0.000661376	0.000925926	0.00291005	0.00224868	0.00291005
7.7	0	0	0	0.00217014	0	0.0108507	0.00868056	0.00868056	0.0195312	0.0217014	0	0	0	0	0	0.00217014	0	0	0.00217014	0.00217014	0	0	0	0.000396825	0.000529101	0.000925926	0.00132275	0.00185185	0.00185185	0.00277778
7.9	0	0	0	0	0.00651042	0	0.00434028	0.0130208	0.0130208	0.0173611	0	0	0	0	0	0	0.00217014	0	0	0.00434028	0	0	0.000132275	0.00026455	0.00026455	0.000793651	0.00119048	0.00132275	0.00145503	0.00224868
8.1	0	0	0.00434028	0.00217014	0.00434028	0.00651042	0.00217014	0.0108507	0.00434028	0.0217014	0	0	0	0	0	0	0	0.00651042	0.00434028	0	0	0	0	0.000132275	0.00026455	0.00026455	0.00026455	0.0010582	0.00132275	0.00132275
8.3	0	0	0	0	0	0.00434028	0.00651042	0.0195312	0.00651042	0.015191	0	0	0	0	0	0	0.00217014	0.00434028	0.00651042	0	0	0	0.000132275	0.000132275	0.000396825	0.00026455	0.0010582	0.000661376	0.000925926	0.0015873
8.5	0	0	0.00217014	0	0	0.00217014	0.00217014	0.00434028	0.0108507	0.00868056	0	0	0	0	0	0	0	0	0	0.00434028	0	0	0	0	0.000132275	0.000132275	0.000396825	0.000396825	0.00119048	0.00145503
8.7	0	0	0	0	0	0	0.00217014	0.00434028	0.0130208	0.0108507	0	0	0	0	0	0	0	0	0	0.00217014	0	0	0.000132275	0.000132275	0.000529101	0.00026455	0.000396825	0.000925926	0.00026455	0.00145503
8.9	0	0	0	0	0.00434028	0	0.00217014	0.00434028	0.00217014	0.00434028	0	0	0	0	0	0.00217014	0	0.00217014	0.00434028	0	0	0	0	0	0	0.00026455	0.00026455	0.000529101	0.000529101	0.000396825
9.1	0	0	0	0	0	0	0.00217014	0.00217014	0.00651042	0.00651042	0	0	0	0	0	0	0	0	0	0.00217014	0	0	0	0	0.000132275	0	0.000132275	0	0.000529101	0.000925926
9.3	0	0	0	0	0	0	0.00434028	0.00651042	0.00651042	0.00651042	0	0	0	0	0	0	0.00217014	0	0	0.00217014	0	0	0	0.000132275	0	0.00026455	0.000132275	0.000132275	0.000132275	0.000529101
9.5	0	0	0	0	0	0.00217014	0	0	0.00217014	0.00434028	0	0	0	0	0	0	0	0	0.00217014	0	0	0	0	0	0	0	0.00026455	0.000132275	0.000925926	0.000132275
9.7	0	0	0	0.00217014	0	0	0.00217014	0	0	0.00434028	0	0	0	0	0	0	0	0	0	0.00217014	0	0	0	0	0.000132275	0.000132275	0.000396825	0.000396825	0.00026455	0.000529101
9.9	0	0	0	0	0	0	0	0	0.00217014	0.00651042	0	0	0	0	0	0	0	0	0	0	0	0	0	0	0	0	0	0.00026455	0.000396825	0.000529101
10.1	0	0	0	0	0	0	0	0.00217014	0	0	0	0	0	0	0	0	0	0	0	0.00217014	0	0	0	0	0	0.000132275	0	0	0	0.00026455
10.3	0	0	0	0	0	0.00217014	0	0	0.00217014	0.00217014	0	0	0	0	0	0	0	0	0	0	0	0	0	0	0	0	0	0	0.000396825	0
10.5	0	0	0	0	0	0	0	0.00217014	0.00434028	0.00651042	0	0	0	0	0	0	0	0	0	0	0	0	0.000132275	0	0	0	0	0	0.000132275	0.00026455
10.7	0	0	0	0	0	0	0	0	0	0.00217014	0	0	0	0	0	0	0	0	0	0	0	0	0	0	0	0	0	0.00026455	0	0
10.9	0	0	0	0	0	0	0	0	0.00434028	0.00217014	0	0	0	0	0	0	0	0	0	0.00217014	0	0	0	0	0	0	0	0	0	0
11.1	0	0	0	0	0	0	0	0	0	0.00217014	0	0	0	0	0	0	0	0.00217014	0.00217014	0.00217014	0	0	0	0	0	0	0	0	0	0
11.3	0	0	0	0	0	0	0.00217014	0	0	0.00217014	0	0	0	0	0	0	0.00217014	0	0.00217014	0	0	0	0	0	0	0	0.000132275	0	0	0
11.5	0	0	0	0	0	0	0	0.00217014	0	0.00217014	0	0	0	0	0	0	0	0	0	0	0	0	0	0	0	0	0.000132275	0	0	0
11.7	0	0	0	0	0	0	0	0	0	0.00434028	0	0	0	0	0	0	0	0	0	0	0	0	0	0	0	0.000132275	0	0	0	0
11.9	0	0	0	0	0	0	0	0	0	0	0	0	0	0	0	0	0	0.00217014	0	0	0	0	0	0	0	0	0	0	0.000132275	0
12.1	0	0	0	0	0	0	0	0	0.00217014	0.00217014	0	0	0	0	0	0	0	0	0	0	0	0	0	0	0	0	0	0	0	0
12.3	0	0	0	0	0	0	0	0	0	0.00217014	0	0	0	0	0	0	0	0	0	0	0	0	0	0	0	0	0	0	0.000132275	0
12.5	0	0	0	0	0	0	0	0	0	0	0	0	0	0	0	0	0	0	0	0	0	0	0	0	0	0	0	0	0	0
12.7	0	0	0	0	0	0	0	0	0	0	0	0	0	0	0	0	0	0	0	0	0	0	0	0	0	0	0	0.000132275	0	0.00026455
12.9	0	0	0	0	0	0	0	0	0	0	0	0	0	0	0	0	0	0	0	0	0	0	0	0	0	0	0	0	0	0
13.1	0	0	0	0	0	0	0	0	0	0	0	0	0	0	0	0	0	0	0	0	0	0	0	0	0	0	0.000132275	0	0	0
13.3	0	0	0	0	0	0	0	0	0	0	0	0	0	0	0	0	0	0	0	0	0	0	0	0	0	0	0	0	0	0
13.5	0	0	0	0	0	0	0	0	0	0	0	0	0	0	0	0	0	0	0	0	0	0	0	0	0	0	0	0	0	0
13.7	0	0	0	0	0	0	0	0	0	0	0	0	0	0	0	0	0	0	0	0	0	0	0	0	0	0	0	0	0	0
13.9	0	0	0	0	0	0	0	0	0	0	0	0	0	0	0	0	0	0	0	0	0	0	0	0	0	0	0	0.000132275	0	0
14.1	0	0	0	0	0	0	0	0	0	0	0	0	0	0	0	0	0	0	0	0	0	0	0	0	0	0	0	0	0.000132275	0
14.3	0	0	0	0	0	0	0	0	0	0	0	0	0	0	0	0	0	0	0	0	0	0	0	0	0	0	0	0	0	0
14.5	0	0	0	0	0	0	0	0	0	0	0	0	0	0	0	0	0	0	0	0	0	0	0	0	0	0	0	0	0	0
14.7	0	0	0	0	0	0	0	0	0	0	0	0	0	0	0	0	0	0	0	0	0	0	0	0	0	0	0	0	0	0.000132275
14.9	0	0	0	0	0	0	0	0	0	0	0	0	0	0	0	0	0	0	0	0	0	0	0	0	0	0	0	0	0	0
15.1	0	0	0	0	0	0	0	0	0	0	0	0	0	0	0	0	0	0	0	0	0	0	0	0	0	0	0	0	0	0
15.3	0	0	0	0	0	0	0	0	0	0	0	0	0	0	0	0	0	0	0	0	0	0	0	0	0	0	0	0	0	0
15.5	0	0	0	0	0	0	0	0	0	0	0	0	0	0	0	0	0	0	0	0	0	0	0	0	0	0	0	0	0	0
15.7	0	0	0	0	0	0	0	0	0	0	0	0	0	0	0	0	0	0	0	0	0	0	0	0	0	0	0	0	0	0
15.9	0	0	0	0	0	0	0	0	0	0	0	0	0	0	0	0	0	0	0	0	0	0	0	0	0	0	0	0	0	0
16.1	0	0	0	0	0	0	0	0	0	0	0	0	0	0	0	0	0	0	0	0	0	0	0	0	0	0	0	0	0	0
16.3	0	0	0	0	0	0	0	0	0	0	0	0	0	0	0	0	0	0	0	0	0	0	0	0	0	0	0	0	0	0
16.5	0	0	0	0	0	0	0	0	0	0	0	0	0	0	0	0	0	0	0	0	0	0	0	0	0	0	0	0	0	0
16.7	0	0	0	0	0	0	0	0	0	0	0	0	0	0	0	0	0	0	0	0	0	0	0	0	0	0	0	0	0	0
16.9	0	0	0	0	0	0	0	0	0	0	0	0	0	0	0	0	0	0	0	0	0	0	0	0	0	0	0	0	0	0
17.1	0	0	0	0	0	0	0	0	0	0	0	0	0	0	0	0	0	0	0	0	0	0	0	0	0	0	0	0	0	0
17.3	0	0	0	0	0	0	0	0	0	0	0	0	0	0	0	0	0	0	0	0	0	0	0	0	0	0	0	0	0	0
17.5	0	0	0	0	0	0	0	0	0	0	0	0	0	0	0	0	0	0	0	0	0	0	0	0	0	0	0	0	0	0
17.7	0	0	0	0	0	0	0	0	0	0	0	0	0	0	0	0	0	0	0	0	0	0	0	0	0	0	0	0	0	0
17.9	0	0	0	0	0	0	0	0	0	0	0	0	0	0	0	0	0	0	0	0	0	0	0	0	0	0	0	0	0	0
18.1	0	0	0	0	0	0	0	0	0	0	0	0	0	0	0	0	0	0	0	0	0	0	0	0	0	0	0	0	0	0
18.3	0	0	0	0	0	0	0	0	0	0	0	0	0	0	0	0	0	0	0	0	0	0	0	0	0	0	0	0	0	0
18.5	0	0	0	0	0	0	0	0	0	0	0	0	0	0	0	0	0	0	0	0	0	0	0	0	0	0	0	0	0	0
18.7	0	0	0	0	0	0	0	0	0	0	0	0	0	0	0	0	0	0	0	0	0	0	0	0	0	0	0	0	0	0
18.9	0	0	0	0	0	0	0	0	0	0	0	0	0	0	0	0	0	0	0	0	0	0	0	0	0	0	0	0	0	0
19.1	0	0	0	0	0	0	0	0	0	0	0	0	0	0	0	0	0	0	0	0	0	0	0	0	0	0	0	0	0	0
19.3	0	0	0	0	0	0	0	0	0	0	0	0	0	0	0	0	0	0	0	0	0	0	0	0	0	0	0	0	0	0
19.5	0	0	0	0	0	0	0	0	0	0	0	0	0	0	0	0	0	0	0	0	0	0	0	0	0	0	0	0	0	0
19.7	0	0	0	0	0	0	0	0	0	0	0	0	0	0	0	0	0	0	0	0	0	0	0	0	0	0	0	0	0	0
19.9	0	0	0	0	0	0	0	0	0	0	0	0	0	0	0	0	0	0	0	0	0	0	0	0	0	0	0	0	0	0
20.1	0	0	0	0	0	0	0	0	0	0	0	0	0	0	0	0	0	0	0	0	0	0	0	0	0	0	0	0	0	0
20.3	0	0	0	0	0	0	0	0	0	0	0	0	0	0	0	0	0	0	0	0	0	0	0	0	0	0	0	0	0	0
20.5	0	0	0	0	0	0	0	0	0	0	0	0	0	0	0	0	0	0	0	0	0	0	0	0	0	0	0	0	0	0
20.7	0	0	0	0	0	0	0	0	0	0	0	0	0	0	0	0	0	0	0	0	0	0	0	0	0	0	0	0	0	0
20.9	0	0	0	0	0	0	0	0	0	0	0	0	0	0	0	0	0	0	0	0	0	0	0	0	0	0	0	0	0	0
21.1	0	0	0	0	0	0	0	0	0	0	0	0	0	0	0	0	0	0	0	0	0	0	0	0	0	0	0	0	0	0
21.3	0	0	0	0	0	0	0	0	0	0	0	0	0	0	0	0	0	0	0	0	0	0	0	0	0	0	0	0	0	0
21.5	0	0	0	0	0	0	0	0	0	0	0	0	0	0	0	0	0	0	0	0	0	0	0	0	0	0	0	0	0	0
21.7	0	0	0	0	0	0	0	0	0	0	0	0	0	0	0	0	0	0	0	0	0	0	0	0	0	0	0	0	0	0
21.9	0	0	0	0	0	0	0	0	0	0	0	0	0	0	0	0	0	0	0	0	0	0	0	0	0	0	0	0	0	0
22.1	0	0	0	0	0	0	0	0	0	0	0	0	0	0	0	0	0	0	0	0	0	0	0	0	0	0	0	0	0	0
22.3	0	0	0	0	0	0	0	0	0	0	0	0	0	0	0	0	0	0	0	0	0	0	0	0	0	0	0	0	0	0
22.5	0	0	0	0	0	0	0	0	0	0	0	0	0	0	0	0	0	0	0	0	0	0	0	0	0	0	0	0	0	0
22.7	0	0	0	0	0	0	0	0	0	0	0	0	0	0	0	0	0	0	0	0	0	0	0	0	0	0	0	0	0	0
22.9	0	0	0	0	0	0	0	0	0	0	0	0	0	0	0	0	0	0	0	0	0	0	0	0	0	0	0	0	0	0
23.1	0	0	0	0	0	0	0	0	0	0	0	0	0	0	0	0	0	0	0	0	0	0	0	0	0	0	0	0	0	0
23.3	0	0	0	0	0	0	0	0	0	0	0	0	0	0	0	0	0	0	0	0	0	0	0	0	0	0	0	0	0	0
23.5	0	0	0	0	0	0	0	0	0	0	0	0	0	0	0	0	0	0	0	0	0	0	0	0	0	0	0	0	0	0
23.7	0	0	0	0	0	0	0	0	0	0	0	0	0	0	0	0	0	0	0	0	0	0	0	0	0	0	0	0	0	0
23.9	0	0	0	0	0	0	0	0	0	0	0	0	0	0	0	0	0	0	0	0	0	0	0	0	0	0	0	0	0	0
24.1	0	0	0	0	0	0	0	0	0	0	0	0	0	0	0	0	0	0	0	0	0	0	0	0	0	0	0	0	0	0
24.3	0	0	0	0	0	0	0	0	0	0	0	0	0	0	0	0	0	0	0	0	0	0	0	0	0	0	0	0	0	0
24.5	0	0	0	0	0	0	0	0	0	0	0	0	0	0	0	0	0	0	0	0	0	0	0	0	0	0	0	0	0	0
24.7	0	0	0	0	0	0	0	0	0	0	0	0	0	0	0	0	0	0	0	0	0	0	0	0	0	0	0	0	0	0
24.9	0	0	0	0	0	0	0	0	0	0	0	0	0	0	0	0	0	0	0	0	0	0	0	0	0	0	0	0	0	0
25.1	0	0	0	0	0	0	0	0	0	0	0	0	0	0	0	0	0	0	0	0	0	0	0	0	0	0	0	0	0	0
25.3	0	0	0	0	0	0	0	0	0	0	0	0	0	0	0	0	0	0	0	0	0	0	0	0	0	0	0	0	0	0
25.5	0	0	0	0	0	0	0	0	0	0	0	0	0	0	0	0	0	0	0	0	0	0	0	0	0	0	0	0	0	0
25.7	0	0	0	0	0	0	0	0	0	0	0	0	0	0	0	0	0	0	0	0	0	0	0	0	0	0	0	0	0	0
25.9	0	0	0	0	0	0	0	0	0	0	0	0	0	0	0	0	0	0	0	0	0	0	0	0	0	0	0	0	0	0
26.1	0	0	0	0	0	0	0	0	0	0	0	0	0	0	0	0	0	0	0	0	0	0	0	0	0	0	0	0	0	0
26.3	0	0	0	0	0	0	0	0	0	0	0	0	0	0	0	0	0	0	0	0	0	0	0	0	0	0	0	0	0	0
26.5	0	0	0	0	0	0	0	0	0	0	0	0	0	0	0	0	0	0	0	0	0	0	0	0	0	0	0	0	0	0
26.7	0	0	0	0	0	0	0	0	0	0	0	0	0	0	0	0	0	0	0	0	0	0	0	0	0	0	0	0	0	0
26.9	0	0	0	0	0	0	0	0	0	0	0	0	0	0	0	0	0	0	0	0	0	0	0	0	0	0	0	0	0	0
27.1	0	0	0	0	0	0	0	0	0	0	0	0	0	0	0	0	0	0	0	0	0	0	0	0	0	0	0	0	0	0
27.3	0	0	0	0	0	0	0	0	0	0	0	0	0	0	0	0	0	0	0	0	0	0	0	0	0	0	0	0	0	0
27.5	0	0	0	0	0	0	0	0	0	0	0	0	0	0	0	0	0	0	0	0	0	0	0	0	0	0	0	0	0	0
27.7	0	0	0	0	0	0	0	0	0	0	0	0	0	0	0	0	0	0	0	0	0	0	0	0	0	0	0	0	0	0
27.9	0	0	0	0	0	0	0	0	0	0	0	0	0	0	0	0	0	0	0	0	0	0	0	0	0	0	0	0	0	0
28.1	0	0	0	0	0	0	0	0	0	0	0	0	0	0	0	0	0	0	0	0	0	0	0	0	0	0	0	0	0	0
28.3	0	0	0	0	0	0	0	0	0	0	0	0	0	0	0	0	0	0	0	0	0	0	0	0	0	0	0	0	0	0
28.5	0	0	0	0	0	0	0	0	0	0	0	0	0	0	0	0	0	0	0	0	0	0	0	0	0	0	0	0	0	0
28.7	0	0	0	0	0	0	0	0	0	0	0	0	0	0	0	0	0	0	0	0	0	0	0	0	0	0	0	0	0	0
28.9	0	0	0	0	0	0	0	0	0	0	0	0	0	0	0	0	0	0	0	0	0	0	0	0	0	0	0	0	0	0
29.1	0	0	0	0	0	0	0	0	0	0	0	0	0	0	0	0	0	0	0	0	0	0	0	0	0	0	0	0	0	0
29.3	0	0	0	0	0	0	0	0	0	0	0	0	0	0	0	0	0	0	0	0	0	0	0	0	0	0	0	0	0	0
29.5	0	0	0	0	0	0	0	0	0	0	0	0	0	0	0	0	0	0	0	0	0	0	0	0	0	0	0	0	0	0
29.7	0	0	0	0	0	0	0	0	0	0	0	0	0	0	0	0	0	0	0	0	0	0	0	0	0	0	0	0	0	0
29.9	0	0	0	0	0	0	0	0	0	0	0	0	0	0	0	0	0	0	0	0	0	0	0	0	0	0	0	0	0	0

## Sheet: Fig. 3a
1000/T (K-1)	ionic conductivity_glass-ceramic (S/cm)	ionic conductivity_glass (S/cm)	1000/T (K-1)	ionic conductivity_crystal (S/cm)
3.33333	1.99406e-09	1.18583e-09	3.33333	4.39227e-11
2.5	1.97096e-08	1.15746e-08	1.42857	8.41267e-07
2	9.35033e-08	9.35033e-08	1.25	5.59263e-06
1.66667	3.64243e-07	3.63808e-07	1.11111	1.43183e-05
1.42857	1.24036e-06	1.52371e-06	1	4.50333e-05
1.25	3.0024e-06	3.63328e-06
1.11111	6.61951e-06	9.10638e-06
1	1.25072e-05	1.65586e-05

[truncated: 28 more sheets: Fig. 3b, Fig. 4a, Fig. 4b, Fig. 4d, Fig. 4f, Fig. 5a, Fig. 5b, Fig. 5d, Fig. 5f, Supplementary Figure 1, Supplementary Figure 4, Supplementary Figure 5, Supplementary Figure 6, Supplementary Figure 7, Supplementary Figure 8, Supplementary Figure 9, Supplementary Figure 10, Supplementary Figure 11, Supplementary Figure 12, Supplementary Figure 13 …]
